# Supplementary material for: Genomic Analysis Defines Increased Circulating, Leukemia-Induced Macrophages That Promote Immune Suppression in Mouse Models of FGFR1-Driven Leukemogenesis
Source: Cells. 2025 Sep 30;14(19):1533. doi: 10.3390/cells14191533 (PMC12523281; doi:10.3390/cells14191533)
Supplement: Supplementary file 1 [file cells-14-01533-s001.zip]

Archive with 8 entries (8 files):
- Supplemental Figure S1.tif
- Supplemental Figure S2.tif
- Supplemental Figure S3.tif
- Supplemental Figure S4.tif
- Supplemental Figure S5.tif
- Supplemental Table S1.xlsx
- Supplemental Table S2.xlsx
- Table S3.xlsx
