# Supplementary material for: Genomic Analysis Defines Increased Circulating, Leukemia-Induced Macrophages That Promote Immune Suppression in Mouse Models of FGFR1-Driven Leukemogenesis
Source: Cells. 2025 Sep 30;14(19):1533. doi: 10.3390/cells14191533 (PMC12523281; doi:10.3390/cells14191533)
Supplement: Supplementary file 1 [file cells-14-01533-s001.zip › Supplemental Table S1.xlsx]

## Sheet: Sheet1
Supplemental Table S1. The antibody list for CyTOF.
Metal	Antigen	Dilution	Clone
89Y	CD8a	1:100	53-6.7
110Cd	CD45_2	1:400	30-F11
113In	Marco	1:100	579511
115In	CD127(IL-7Rα)	1:100	A7R34
141Pr	Ly6G	1:200	1A8
142Nd	LFA-1 (CD11a/CD18)	1:200	HI55-78
143Nd	Ly6B	1:100	7/4
144Nd	TREML4	1:100	16E5
145Nd	CD19	1:400	6D5
146Nd	CD43	1:400	S11
147Sm	CD34	1:200	MEC14.8
148Nd	CD11b	1:400	M1/70
149Sm	CD4	1:200	RM4-5
150Nd	CD24	1:400	M1/69
151Eu	CD16/32	1:400	93
152Sm	CD162 (PSGL-1)	1:400	4RA10
153Eu	CD71	1:400	RI7217
154Sm	CD172a	1:100	P84
155Gd	CD80	1:100	6-10A1
156Gd	CD14	1:400	SA142
157Gd	CCR2	1:50	SA203G11
158Gd	F4/80	1:100	BM8
159Tb	CD64	1:100	FA-11
160Gd	CD62L	1:400	MEL-14
161Dy	Siglec F	1:400	E50-2440 (RUO)
162Dy	CD182(CXCR2)	1:50	SA044G4
163Dy	CD135(FLT3/FLK2)	1:100	A2F10
164Dy	Ly6A/E(Sca1)	1:400	D7
165Ho	NK1.1	1:100	PK136
166Er	CD117(cKit)	1:200	2B8
167Er	CD86	1:400	PO3
169Tm	CD115	1:200	AFS98
170Er	CD184(CXCR4)	1:100	L276F12
171Yb	CCR1	1:100	S15040E
172Yb	CD38	1:400	90
173Yb	CX3CR1	1:400	SA011F11
174Yb	MHCII	1:400	M5/114.15.2
175Lu	Ly6C	1:400	HK1.4
176Yb	B220	1:100	RA3-6B2
209Bi	CD11c	1:400	N418
