# Supplementary material for: Genomic Analysis Defines Increased Circulating, Leukemia-Induced Macrophages That Promote Immune Suppression in Mouse Models of FGFR1-Driven Leukemogenesis
Source: Cells. 2025 Sep 30;14(19):1533. doi: 10.3390/cells14191533 (PMC12523281; doi:10.3390/cells14191533)
Supplement: Supplementary file 1 [file cells-14-01533-s001.zip › Supplemental Table S2.xlsx]

## Sheet: Sheet1
Supplemental Table S2. Primer sequences used for real-time quantitative PCR (qRT-PCR) analysis
Target	Sequence
Ly6c2FP	TTGATTGAGGGTAAGTTCCCTGT
Ly6c2RP	CCAGACATGACGTTTTCTCCAAA
Adgre1FP	TTGTACGTGCAACTCAGGACT
Adgre1RP	GATCCCAGAGTGTTGATGCAA
Egr1FP	GCTCCTTCAGCACCTCAACT
Egr1RP	GGAGGCAGGGATGGTAAGTG
Egr2FP	GCCAAGGCCGTAGACAAAATC
Egr2RP	CCACTCCGTTCATCTGGTCA
AhrFP	AGCCGGTGCAGAAAACAGTAA
AhrRP	AGGCGGTCTAACTCTGTGTTC
Il4FP	GGTCTCAACCCCCAGCTAGT
Il4RP	GCCGATGATCTCTCTCAAGTGAT
Il13FP	CCTGGCTCTTGCTTGCCTT
Il13RP	GGTCTTGTGTGATGTTGCTCA
Nos1FP	CTGGTGAAGGAACGGGTCAG
Nos1RP	CCGATCATTGACGGCGAGAAT
Nox1FP	GGTTGGGGCTGAACATTTTTC
Nox1RP	TCGACACACAGGAATCAGGAT
ActbFP1	TGGCTCCTAGCACCATGAA
ActbRP1	CTCAGTAACAGTCCGCCTAGAAGCA
