# Supplementary material for: Genomic Analysis Defines Increased Circulating, Leukemia-Induced Macrophages That Promote Immune Suppression in Mouse Models of FGFR1-Driven Leukemogenesis
Source: Cells. 2025 Sep 30;14(19):1533. doi: 10.3390/cells14191533 (PMC12523281; doi:10.3390/cells14191533)
Supplement: Supplementary file 1 [file cells-14-01533-s001.zip › Table S3.xlsx]

## Sheet: Supplemental Table 3
Supplemental Table S3. Markers for the classical and non-classical monocytes.
p_val	avg_log2FC	pct.1	pct.2	p_val_adj	cluster	gene
1.22054138465801e-212	3.2731	0.966	0.218	2.76757758971203e-208	1	Dusp16
4.20451924795492e-179	1.87401	0.995	0.872	9.53374739473778e-175	1	Pou2f2
4.77397352901933e-179	2.87351	0.911	0.259	1.08249849770513e-174	1	Fcgr4
5.74367129434836e-177	2.71329	0.885	0.154	1.30237746599349e-172	1	Pparg
7.15319551066904e-173	2.24079	0.809	0.019	1.62198708204421e-168	1	Cd300e
2.25169714926795e-170	2.12128	0.9	0.231	5.10572328596508e-166	1	Cd9
1.54553108377952e-169	2.00296	0.86	0.152	3.50449173247007e-165	1	Cd300ld
2.7288469436151e-168	2.03693	0.981	0.779	6.18766044464724e-164	1	Pag1
6.00070925588703e-166	1.86461	0.973	0.741	1.36066082377238e-161	1	Smc6
6.77695784046921e-164	1.93447	0.955	0.513	1.53667519032639e-159	1	Pik3ap1
6.36800290618158e-162	2.13556	0.9	0.278	1.44394465897667e-157	1	Tcf7l2
1.15763917313996e-160	1.83229	0.983	0.706	2.62494682509486e-156	1	Adgre4
8.01605923003175e-158	1.90623	0.898	0.33	1.8176414304097e-153	1	Stap1
6.94418092669184e-154	1.80384	0.925	0.311	1.57459302512737e-149	1	Ace
3.79828332648448e-152	3.27033	0.814	0.164	8.61260744280356e-148	1	Pecam1
3.09404091592059e-148	2.0681	0.805	0.114	7.01573777684993e-144	1	Slc12a2
3.78785288808535e-148	1.81336	0.833	0.133	8.58895642373353e-144	1	Eno3
1.14416074766766e-146	2.42367	0.769	0.059	2.59438449533643e-142	1	Cd36
8.77157888512622e-145	1.73344	0.902	0.37	1.98895551220237e-140	1	Lair1
3.21381117836067e-144	1.71549	0.973	0.864	7.28731684693281e-140	1	Cblb
3.89341517942934e-144	1.6899	0.896	0.326	8.82831891935603e-140	1	Treml4
1.75564936327844e-142	1.79753	0.922	0.447	3.98093493123387e-138	1	Fyn
5.34622541658131e-141	1.81086	0.764	0.083	1.21225661320981e-136	1	Bcl2a1b
1.28050663726993e-140	1.29219	0.994	0.952	2.90354880000957e-136	1	Stk10
9.06126590579068e-140	1.22973	0.995	0.974	2.05464204413804e-135	1	Ankrd44
8.16185227705521e-139	1.70058	0.954	0.653	1.85070000382227e-134	1	Dock5
1.64614191481827e-138	1.38469	0.996	0.962	3.73262679185043e-134	1	Ptprj
3.21921551205615e-137	1.57635	0.893	0.432	7.29957117358732e-133	1	Cyfip2
1.90905051238075e-136	1.69713	0.901	0.397	4.32877203682336e-132	1	Runx2
2.48582206609053e-135	1.66208	0.96	0.57	5.63660153486027e-131	1	Gngt2
2.18277281595012e-132	1.48666	0.932	0.594	4.9494373601669e-128	1	Nr4a1
1.41712649135449e-130	1.62377	0.941	0.516	3.2133343191463e-126	1	Cdk14
2.59081507140225e-128	1.23137	0.986	0.881	5.8746731744046e-124	1	Itgal
6.39403145035704e-127	1.46015	0.969	0.893	1.44984663136846e-122	1	Rap1gap2
1.42790523905185e-126	2.23663	0.752	0.126	3.23777512955006e-122	1	Bcl2
1.14488759680167e-124	1.4133	0.954	0.727	2.59603262574779e-120	1	Grk3
1.3349012894703e-123	1.65045	0.847	0.328	3.02688867387391e-119	1	Cyth3
1.27122443767829e-121	1.73961	0.785	0.188	2.88250141243553e-117	1	Heg1
2.46568255185061e-121	1.44071	0.876	0.453	5.59093518632126e-117	1	Spn
3.96440502274626e-121	1.12648	0.982	0.959	8.98928838907715e-117	1	Ctsb
6.11297188359905e-120	1.85803	0.676	0.055	1.38611637460608e-115	1	Fabp4
1.74863611041559e-118	1.40983	0.722	0.13	3.96503238036735e-114	1	Bcl2a1d
2.36481830687231e-117	1.31602	0.901	0.453	5.36222551083295e-113	1	Abi3
3.16725905381926e-116	1.97284	0.728	0.13	7.18175990453517e-112	1	Setbp1
4.24472808784774e-112	1.74724	0.795	0.318	9.62492093919474e-108	1	Sipa1l1
4.06211982717558e-111	1.39977	0.688	0.097	9.21085670812062e-107	1	Bcl2a1a
4.65773331216489e-110	1.30902	0.738	0.206	1.05614102853339e-105	1	Cd82
1.76709311427809e-109	1.46872	0.827	0.392	4.00688363662556e-105	1	Smpdl3b
2.55950170487164e-108	1.37448	0.896	0.563	5.80367011579645e-104	1	Rbpms
3.85155215680195e-108	1.07506	0.977	0.931	8.73339451554842e-104	1	Ptpre
3.74616400856788e-107	1.21936	0.969	0.9	8.49442688942766e-103	1	Kpna4
1.1584350771197e-106	1.24119	0.952	0.81	2.62675153736893e-102	1	Ptk2b
2.09699124545556e-106	1.39935	0.654	0.079	4.75492764907049e-102	1	Tgm2
1.04492416892945e-105	0.945549	0.986	0.971	2.36936555304752e-101	1	Calm1
3.86014034354317e-105	1.06715	0.975	0.905	8.75286822898413e-101	1	Stk24
6.76386683489426e-105	1.03044	0.962	0.919	1.53370680481227e-100	1	Csf1r
8.15806212465301e-105	0.794028	0.991	0.983	1.84984058676507e-100	1	Msn
1.57511772118024e-104	1.13605	0.934	0.767	3.5715794327762e-100	1	Myo1g
6.72319561361614e-104	1.4717	0.61	0.047	1.52448460538746e-99	1	Ikzf3
1.22015857167432e-103	0.898614	0.986	0.993	2.76670956127152e-99	1	Fyb
1.57405023056614e-103	1.25382	0.932	0.686	3.56915889780871e-99	1	Prkch
4.21045755612033e-103	1.40836	0.672	0.114	9.54721250850285e-99	1	Cd274
1.76110415703835e-102	1.29871	0.936	0.737	3.99330367608445e-98	1	Hip1
3.98764125423321e-101	0.742296	0.988	0.993	9.0419765439738e-97	1	B2m
1.51966174290584e-100	1.20485	0.96	0.82	3.44583300203899e-96	1	Samsn1
5.49436221405461e-100	1.25447	0.839	0.404	1.24584663203688e-95	1	Pilra
7.97054463479574e-100	1.1816	0.966	0.879	1.80732099593993e-95	1	Prkcb
3.02029381923142e-99	1.57625	0.742	0.228	6.84851623510724e-95	1	Zfp36l1
1.0946995101812e-98	1.78059	0.586	0.041	2.48223113933588e-94	1	Vegfc
2.50485857035694e-98	1.23044	0.905	0.668	5.67976680828435e-94	1	Cd300c2
9.81237493586732e-98	0.972556	0.986	0.96	2.22495601670792e-93	1	Srgn
7.37592129458353e-97	0.978595	0.99	0.971	1.67249015354682e-92	1	Elmo1
5.08781858311336e-95	1.28939	0.692	0.185	1.15366286372095e-90	1	Dusp5
1.06786851929709e-94	1.27152	0.755	0.275	2.42139186750615e-90	1	Spata13
7.005101903998e-94	1.25269	0.616	0.09	1.58840685673155e-89	1	Lilra5
5.00464200971486e-93	1.27466	0.909	0.603	1.13480257570284e-88	1	Cd244a
2.21088477282562e-92	0.980914	0.977	0.953	5.01318122238209e-88	1	H2-K1
2.3684934059969e-91	1.23874	0.577	0.057	5.37055879809798e-87	1	Ets1
9.96177751006079e-91	1.08156	0.618	0.097	2.25883305040628e-86	1	S1pr5
1.66030928948824e-90	0.916696	0.997	0.995	3.76475131391458e-86	1	Itga4
2.63533827078218e-90	1.11102	0.909	0.661	5.97562952899858e-86	1	Abhd12
8.02487988380833e-89	1.14626	0.927	0.8	1.81964151365354e-84	1	Rb1
2.58638551508053e-87	1.28497	0.773	0.352	5.86462915544511e-83	1	Retreg1
7.57440889719599e-87	0.845504	0.98	0.983	1.71749721743919e-82	1	Cebpb
1.18714378731711e-84	1.14524	0.94	0.832	2.69184853774154e-80	1	Vti1a
2.97957225149785e-83	0.804915	0.982	0.981	6.75618008027137e-79	1	Cmip
4.56592450140202e-82	1.10653	0.559	0.076	1.03532338069291e-77	1	Itgax
6.76706492136569e-82	1.23976	0.807	0.463	1.53443197091967e-77	1	Agpat4
1.0406106040139e-81	1.14823	0.829	0.556	2.35958454460151e-77	1	Map3k14
1.18452300288081e-81	1.20246	0.718	0.304	2.68590590903223e-77	1	Ttc7b
1.26945837865404e-81	1.43583	0.83	0.399	2.87849687359803e-77	1	Il1b
1.96433561446077e-81	1.29554	0.907	0.668	4.4541310057898e-77	1	Pot1b
4.840786085208e-81	1.2933	0.76	0.351	1.09764824482092e-76	1	Ear2
2.89002569715539e-80	0.953935	0.963	0.936	6.55313326829985e-76	1	Hck
3.96713437610105e-80	0.935952	0.932	0.824	8.99547719780912e-76	1	Atp1a1
5.35523517949234e-80	1.72338	0.49	0.022	1.21429957694989e-75	1	Ccdc192
2.3611628992568e-79	1.10381	0.931	0.788	5.3539368740648e-75	1	Plek
2.65137841313322e-79	1.00582	0.985	0.962	6.01200055177957e-75	1	Gab2
7.07380589599099e-78	1.31218	0.551	0.081	1.60398548691596e-73	1	Tgfbr3
9.32947115084055e-78	0.673097	0.997	0.988	2.1154575834531e-73	1	Rap1b
1.63740787633621e-77	1.26799	0.836	0.601	3.71282235959235e-73	1	Arhgef3
3.38671331403416e-77	0.880873	0.986	0.972	7.67937243957246e-73	1	Etv6
3.94979872719562e-77	0.955519	0.992	0.976	8.95616861391608e-73	1	Nedd9
6.15538284231652e-77	1.04724	0.93	0.81	1.39573305949527e-72	1	Gsap
1.16764072867595e-76	0.84682	0.958	0.9	2.64762535227271e-72	1	Itgb1
2.22840665967527e-76	0.660469	1	1	5.05291210081368e-72	1	Malat1
3.9765807424993e-76	0.717113	0.995	0.995	9.01689683361716e-72	1	Dock2
5.42797185762576e-76	0.873837	0.977	0.95	1.23079261871664e-71	1	Map3k5
1.28824139914759e-75	0.891725	0.976	0.94	2.92108737256716e-71	1	Fgr
2.79752885199457e-75	1.384	0.508	0.055	6.34339667189769e-71	1	Ccnd2
1.10446169934875e-74	0.806332	0.949	0.924	2.50436690327329e-70	1	Itgb2
1.82644397151683e-74	0.769904	0.99	0.976	4.14146170541441e-70	1	Lcp1
3.6876996070597e-74	1.21765	0.776	0.413	8.36185885900787e-70	1	Gcnt2
8.7500209604547e-74	1.0904	0.847	0.591	1.9840672527831e-69	1	Bcl6
8.5233031486576e-73	1.06327	0.829	0.598	1.93265898895811e-68	1	Ggta1
2.23810512140553e-72	1.12779	0.878	0.589	5.07490336278705e-68	1	Pde4b
3.36471824498159e-72	0.726759	0.982	0.979	7.62949862049576e-68	1	Serinc3
6.55499788744678e-72	1.08374	0.847	0.642	1.48634577097856e-67	1	Rhoq
2.65046364599616e-71	1.23624	0.85	0.634	6.00992631729629e-67	1	Nfat5
3.56027164911846e-71	1.27829	0.639	0.233	8.0729159643761e-67	1	Gk
5.01093193702282e-71	1.00808	0.442	0.016	1.13622881671992e-66	1	Tmem26
5.44221576469263e-71	1.09859	0.915	0.801	1.23402242464405e-66	1	Lncpint
8.01704236599272e-71	1.20554	0.789	0.537	1.81786435648885e-66	1	Irak3
1.29271919680695e-69	0.836289	0.983	0.981	2.93124077875977e-65	1	Cst3
1.72363613163321e-69	0.969322	0.943	0.902	3.90834492847831e-65	1	Tmem164
1.98299187891353e-69	0.938473	0.969	0.898	4.49643408543642e-65	1	Sgms1
2.21163757914121e-69	1.47513	0.713	0.311	5.0148882107027e-65	1	Maml2
5.30008794056601e-69	1.04443	0.562	0.114	1.20179494052334e-64	1	Hes1
1.19044165393317e-68	0.959179	0.953	0.884	2.69932645029346e-64	1	Gpcpd1
2.11376702652294e-68	0.941263	0.943	0.907	4.79296673264077e-64	1	Ppm1h
4.36304527511446e-68	1.42082	0.659	0.259	9.89320516132203e-64	1	Hivep2
1.71575664732952e-67	1.10983	0.588	0.166	3.89047819781968e-63	1	Serpinb6a
1.77147544915275e-67	0.698819	0.987	0.993	4.01682058095387e-63	1	Pip4k2a
1.93635771723938e-67	1.3292	0.736	0.389	4.3906911238403e-63	1	Phlpp1
2.43103915655743e-67	1.05366	0.463	0.047	5.51238128749398e-63	1	Rps6ka2
5.10502771247862e-67	1.01275	0.832	0.649	1.15756503380453e-62	1	Evl
8.34762346715656e-67	0.628237	0.986	0.997	1.89282362117775e-62	1	H2-D1
1.92038548078514e-66	0.986096	0.914	0.805	4.35447407768031e-62	1	Ptpn12
1.09990960973203e-64	0.794083	0.956	0.915	2.49404504006737e-60	1	Birc6
1.43735660756274e-64	0.808407	0.931	0.87	3.25920610764851e-60	1	Lcp2
3.90537164677346e-64	0.996818	0.853	0.703	8.85543020905883e-60	1	Mrtfa
1.2574698875547e-63	0.59143	0.994	0.991	2.85131297003027e-59	1	Iqgap1
3.13080301589287e-63	0.881792	0.857	0.658	7.09909583853709e-59	1	Pbxip1
1.13916780202703e-62	0.917049	0.609	0.24	2.58306299109629e-58	1	Sh2d1b1
1.35534703266689e-62	1.04692	0.785	0.472	3.07324939657216e-58	1	Pglyrp1
1.73826803035878e-62	0.802767	0.942	0.898	3.94152275883854e-58	1	Zmiz1
7.02837976786002e-62	0.957105	0.791	0.544	1.59368511236226e-57	1	Cdk17
9.4673938528542e-62	0.682932	0.988	0.979	2.14673155613469e-57	1	Apbb1ip
1.32124747708795e-61	1.05249	0.612	0.244	2.99592865429693e-57	1	Mthfs
2.46501948127735e-61	0.787779	0.424	0.036	5.58943167379638e-57	1	Jade2
4.59935348555887e-61	1.61678	0.511	0.117	1.04290340285047e-56	1	Lpl
4.93492709105316e-61	1.20412	0.459	0.062	1.1189947178963e-56	1	Zbtb16
1.26593696667101e-60	0.889	0.904	0.813	2.87051207192653e-56	1	Ppp1cb
1.52998872748194e-60	0.955673	0.835	0.674	3.46924943956531e-56	1	Ccm2
7.70774600902105e-60	0.924404	0.849	0.737	1.74773140754552e-55	1	Raf1
4.07917602516386e-59	0.852817	0.788	0.561	9.24953163705906e-55	1	Arhgef10l
9.43656160459197e-59	1.01969	0.637	0.28	2.13974034384123e-54	1	Cpd
1.10312944404924e-58	0.885827	0.868	0.77	2.50134601438164e-54	1	Efhd2
1.12905861648866e-58	0.798	0.949	0.905	2.56014041288804e-54	1	Stk38
7.46252826832255e-56	0.840803	0.469	0.092	1.69212828484214e-51	1	Rasgrp1
1.19874190703976e-55	0.902867	0.822	0.61	2.71814727421265e-51	1	Tmem51
1.33733515927697e-55	0.74011	0.949	0.929	3.03240747366052e-51	1	Clec4a3
2.54443676328927e-55	0.847823	0.884	0.772	5.76951036075843e-51	1	Tet2
2.55820447081772e-55	0.828363	0.961	0.895	5.80072863757919e-51	1	Ldlrad3
5.77913921545187e-55	0.955959	0.523	0.161	1.31041981710371e-50	1	Vamp5
2.4777626830002e-54	0.816379	0.941	0.886	5.61832688370295e-50	1	Fam49a
2.60755077249483e-54	0.637245	0.99	0.995	5.91262137663202e-50	1	Ssh2
7.19655345718301e-54	1.02101	0.837	0.636	1.63181849641625e-49	1	Tgfbr1
8.27620246793466e-54	0.896263	0.801	0.618	1.87662890960418e-49	1	Mapkap1
1.14358785000678e-53	0.883382	0.648	0.323	2.59308544989036e-49	1	L1cam
1.97759767053644e-53	0.746478	0.347	0.009	4.48420271794139e-49	1	Adrb1
2.55281030628599e-53	0.960326	0.744	0.52	5.78849736950347e-49	1	Nfatc3
3.5440013271713e-53	0.815168	0.813	0.613	8.03602300936093e-49	1	Sik1
1.08877801201152e-52	0.816593	0.84	0.687	2.46880414223612e-48	1	Ceacam1
1.23277425089403e-52	0.937072	0.839	0.722	2.79531561390221e-48	1	Fam168a
1.32246423708367e-52	0.971736	0.689	0.425	2.99868765758721e-48	1	Tnip1
1.69203409572218e-52	0.773148	0.922	0.889	3.83668731205003e-48	1	Wnk1
1.71808560088617e-52	0.878918	0.493	0.13	3.8957591000094e-48	1	Acss1
2.14590011400639e-52	0.749027	0.895	0.788	4.86582850850948e-48	1	Kras
5.535681015348e-52	0.764582	0.948	0.907	1.25521567023016e-47	1	Filip1l
8.42261518053171e-52	0.83897	0.98	0.957	1.90982799218556e-47	1	Slc8a1
1.49619132579305e-51	0.846247	0.878	0.839	3.39261383123573e-47	1	Rab10
1.76128472755708e-51	0.661478	0.969	0.927	3.99371311973569e-47	1	Nadk
3.22250564653763e-51	0.594066	0.988	0.974	7.30703155352407e-47	1	Celf2
3.24533983957363e-51	0.688112	0.944	0.922	7.35880808623321e-47	1	Ppp2r5c
3.54517227571919e-51	0.821713	0.378	0.038	8.03867813519325e-47	1	Cd83
5.93912340250517e-51	0.649637	0.934	0.917	1.34669623151805e-46	1	Pten
1.36223545178896e-50	0.752572	0.974	0.962	3.08886888693147e-46	1	Herc4
1.95694622114128e-50	0.93013	0.854	0.729	4.43737555643785e-46	1	Nfe2l2
2.61687113938376e-50	0.855381	0.946	0.971	5.93375530855267e-46	1	Vav3
3.17243565987095e-50	1.17522	0.362	0.029	7.19349785875738e-46	1	Dnah12
3.63916765500881e-50	0.987425	0.577	0.216	8.25181265773247e-46	1	Abcg3
1.8434735127609e-49	0.384163	1	1	4.18007619018534e-45	1	Gm42418
2.02649064429105e-49	0.862822	0.892	0.813	4.59506753592995e-45	1	Hsp90aa1
2.32734799407337e-49	0.843439	0.751	0.556	5.27726157656136e-45	1	Cdyl
4.36403252612386e-49	0.977678	0.773	0.56	9.89544375298585e-45	1	Tbc1d8
4.95674015284465e-49	0.918649	0.632	0.337	1.12394082965753e-44	1	Hfe
5.78532136144523e-49	0.576609	0.983	0.974	1.31182161870771e-44	1	Cytip
7.02899550940553e-49	0.789877	0.939	0.914	1.5938247317577e-44	1	Mbp
1.73380902998841e-48	0.808588	0.819	0.693	3.93141197549872e-44	1	Cdkn1b
3.13100147535635e-48	0.835292	0.406	0.074	7.09954584537052e-44	1	Itgb3
4.04499541021591e-48	0.585696	0.987	0.986	9.17202709266457e-44	1	Mef2a
6.79967069306196e-48	1.04723	0.863	0.756	1.5418253296518e-43	1	Zbtb20
8.21443379669443e-48	0.483059	0.989	0.986	1.86262286340046e-43	1	Ddx5
9.21815891919747e-48	0.897389	0.89	0.743	2.09021753492803e-43	1	Trf
3.0924259128932e-47	0.861205	0.602	0.309	7.01207575748532e-43	1	Sh2d3c
4.7551737935727e-47	0.622017	0.964	0.946	1.07823565769261e-42	1	Fcho2
5.58919363461304e-47	0.814835	0.716	0.466	1.26734965664851e-42	1	Slc11a1
6.66658267439403e-47	1.03239	0.405	0.076	1.51164762141885e-42	1	Arap2
9.02091555426192e-47	0.620634	0.961	0.922	2.04549260192889e-42	1	Lrrfip1
1.63970923212572e-46	0.810692	0.794	0.642	3.71804068384507e-42	1	Clip1
2.18307409138516e-46	0.731572	0.593	0.278	4.95012050221586e-42	1	Pilrb2
2.35738162913846e-46	0.723241	0.816	0.693	5.34536284407145e-42	1	Rassf5
4.30378257225462e-46	0.979799	0.79	0.674	9.75882698258736e-42	1	Arhgap25
1.0110785644771e-45	0.93751	0.605	0.304	2.29262064495182e-41	1	Phtf2
2.06523680398252e-45	0.907325	0.863	0.775	4.68292445303037e-41	1	Smurf2
3.89272426933673e-45	0.638053	0.968	0.969	8.82675228072102e-41	1	Sh3kbp1
5.12964615368738e-45	1.07008	0.543	0.225	1.16314726534861e-40	1	2210408F21Rik
5.28608738679252e-45	0.790473	0.903	0.895	1.1986203149552e-40	1	Ap1s2
6.20546465816876e-45	0.722144	0.848	0.762	1.40708911123977e-40	1	Map2k1
1.58301989195105e-44	0.538041	0.986	0.981	3.58949760499901e-40	1	Rap1a
2.40108634212566e-44	0.710113	0.931	0.888	5.44446328076994e-40	1	Prr13
7.23392366350183e-44	0.818299	0.814	0.663	1.64029219069904e-39	1	Vasp
8.66595797305394e-44	0.947489	0.812	0.639	1.96500597038998e-39	1	Lpp
9.38717151423117e-44	0.8956	0.425	0.102	2.12854114085192e-39	1	Tnip3
1.10976847978545e-43	0.610896	0.986	0.979	2.51640002791352e-39	1	Ptpn1
1.95758638581317e-43	0.613011	0.386	0.073	4.43882712983136e-39	1	Smagp
5.71301173281828e-43	0.791836	0.309	0.021	1.29542541041654e-38	1	Adamdec1
7.20849098246471e-43	0.624844	0.91	0.864	1.63452533027387e-38	1	Clec4a1
9.23347241839913e-43	0.738759	0.78	0.649	2.093689870872e-38	1	6430548M08Rik
2.71969754986713e-42	1.34975	0.427	0.111	6.16691419432373e-38	1	Fmnl2
2.75111880549121e-42	0.815881	0.473	0.176	6.23816189145132e-38	1	Siglece
4.3731406133896e-42	0.565262	0.976	0.983	9.91609634086093e-38	1	Macf1
6.72500717631792e-42	0.817805	0.889	0.822	1.52489537723009e-37	1	Tmem131
7.06121854813561e-42	0.530609	0.974	0.978	1.60113130578975e-37	1	Ppp1r12a
8.40297251365202e-42	1.1632	0.572	0.301	1.9053740174706e-37	1	Lifr
9.31486945655954e-42	0.602161	0.991	0.984	2.11214664927488e-37	1	Diaph2
1.50828592442468e-41	0.92357	0.743	0.558	3.42003833363296e-37	1	Mxi1
2.14441397524246e-41	0.731713	0.771	0.646	4.86245868886227e-37	1	Themis2
2.85079633861643e-41	0.765342	0.907	0.876	6.46418069781276e-37	1	Osbpl8
2.99599700872721e-41	0.78962	0.797	0.649	6.79342321728894e-37	1	Lpcat2
1.09479659809368e-40	0.852852	0.74	0.539	2.48245128617743e-36	1	Itgav
2.01982129824504e-40	0.842885	0.844	0.706	4.57994479377062e-36	1	Lrrc8c
2.50856211047751e-40	0.703444	0.89	0.803	5.68816458550774e-36	1	Ncoa2
2.85824686215548e-40	0.83784	0.596	0.325	6.48107475993756e-36	1	E230029C05Rik
5.3339971220401e-40	0.48801	0.976	0.978	1.20948384742259e-35	1	Fcer1g
5.98360347595267e-40	0.742091	0.791	0.656	1.35678208817227e-35	1	Tmed5
8.95055554361835e-40	0.50885	0.984	0.974	2.02953846951546e-35	1	Spi1
1.46040400600542e-39	0.799216	0.577	0.314	3.31146608361728e-35	1	Rubcnl
2.37594867656236e-39	1.60662	0.581	0.292	5.38746362410515e-35	1	Hspa1b
2.9203548359469e-39	0.817761	0.907	0.845	6.6219045905096e-35	1	Gm15987
4.93020070258317e-39	0.654859	0.87	0.803	1.11792300931073e-34	1	Arhgef1
6.73007312911365e-39	0.889655	0.767	0.627	1.52604408202652e-34	1	Nfkbiz
8.73987330651552e-39	0.877654	0.779	0.622	1.98176627225239e-34	1	Msra
1.20583207247976e-38	0.681033	0.783	0.608	2.73422422434787e-34	1	B4galnt1
1.33302517074021e-38	1.07557	0.762	0.634	3.02263457465343e-34	1	Adgre1
1.13915197950113e-37	0.76227	0.845	0.734	2.5830271135188e-33	1	Akt3
1.19432421611182e-37	0.720149	0.93	0.801	2.70813016003356e-33	1	Camk2d
4.64068218832221e-37	0.635335	0.411	0.128	1.05227468620206e-32	1	Mllt6
5.73253766957399e-37	0.516691	0.956	0.955	1.2998529165759e-32	1	Flna
1.21911786459363e-36	0.742333	0.69	0.496	2.76434975796605e-32	1	Elovl5
2.0634295496916e-36	0.547411	0.956	0.943	4.6788265039257e-32	1	Nfkb1
2.27566908407683e-36	0.711511	0.848	0.699	5.16007964814421e-32	1	Cx3cr1
4.82432293705438e-36	0.644264	0.925	0.886	1.09391522597708e-31	1	Stat3
6.31942338259372e-36	0.737694	0.916	0.877	1.43292925200313e-31	1	Man2a1
9.99980258623152e-36	0.678294	0.871	0.782	2.267455236428e-31	1	Pik3r5
1.02589461485779e-35	0.498167	0.983	0.986	2.32621603919003e-31	1	Btg1
1.61633562126025e-35	0.797722	0.748	0.596	3.66504102120762e-31	1	Sort1
2.05201151055563e-35	0.651466	0.819	0.696	4.6529361001849e-31	1	Sipa1l3
2.19101539996693e-35	0.871271	0.668	0.453	4.96812741942501e-31	1	Spred1
3.64847239655502e-35	0.580402	0.904	0.869	8.27291115918851e-31	1	Tnfrsf1b
9.86997898434102e-35	0.616747	0.362	0.092	2.23801773469933e-30	1	Fpr1
1.28166818693723e-34	0.46724	0.972	0.974	2.90618261388017e-30	1	Ptbp3
1.66417622368136e-34	0.6428	0.871	0.815	3.7735195871975e-30	1	Nr3c1
2.98093013663553e-34	0.869882	0.29	0.038	6.75925908482106e-30	1	Airn
3.42500776845682e-34	0.565371	0.29	0.041	7.76620511497584e-30	1	Wnt6
3.63241967323445e-34	0.658455	0.475	0.211	8.23651160905912e-30	1	Jdp2
4.37778612246218e-34	0.541134	0.256	0.019	9.92663003268299e-30	1	Pdcd1lg2
6.4551384741356e-34	0.737756	0.776	0.623	1.46370264901025e-29	1	Stk3
6.53583676428845e-34	0.362945	0.997	0.998	1.48200098630241e-29	1	Ptprc
7.12959370757202e-34	0.782101	0.647	0.43	1.61663537319196e-29	1	Gpd2
8.78223085446218e-34	0.629128	0.35	0.086	1.9913708462493e-29	1	Acp5
9.76233407141251e-34	0.410821	0.985	0.99	2.21360925069279e-29	1	Laptm5
1.25640518057231e-33	0.693897	0.511	0.242	2.8488987469477e-29	1	Dnmt3a
1.55573208204577e-33	0.730458	0.867	0.765	3.52762249603879e-29	1	Man1a
2.32552792622328e-33	0.704874	0.343	0.086	5.27313457271129e-29	1	Crebl2
5.38493272629596e-33	0.738429	0.645	0.444	1.22103349568761e-28	1	Map4k3
1.08654266095037e-32	0.751026	0.426	0.162	2.46373548370497e-28	1	Clec4n
1.94383393700046e-32	0.689245	0.814	0.712	4.40764345214855e-28	1	Cept1
2.10297396640407e-32	0.690691	0.487	0.211	4.76849346882123e-28	1	Dusp2
7.03126423601074e-32	0.687105	0.418	0.147	1.59433916551544e-27	1	St3gal5
9.04609271147723e-32	0.603862	0.361	0.102	2.05120152232746e-27	1	A330023F24Rik
1.18349706238153e-31	0.813926	0.691	0.52	2.68357958895011e-27	1	Abcc5
1.29442533847477e-31	0.543881	0.324	0.073	2.93510945499155e-27	1	Traf1
1.72974068597187e-31	0.590012	0.839	0.743	3.92218700544122e-27	1	Sema4d
1.91763144910973e-31	0.463915	0.973	0.965	4.34822931085631e-27	1	Syk
3.41230632375983e-31	0.78036	0.671	0.506	7.73740458912541e-27	1	Cep85l
3.61104485223185e-31	0.639647	0.753	0.589	8.18804420243571e-27	1	Nabp1
4.26908511908188e-31	0.815013	0.7	0.546	9.68015050751816e-27	1	Arhgap39
4.33087847055398e-31	0.650377	0.392	0.14	9.82026693198115e-27	1	Ets2
4.43342788371322e-31	0.815548	0.977	0.984	1.00527977263197e-26	1	Fth1
7.83115741044167e-31	0.742306	0.575	0.342	1.77571494281765e-26	1	Smad3
8.08119477908411e-31	0.737363	0.478	0.233	1.83241091615732e-26	1	Hgf
9.10968308834671e-31	0.828908	0.287	0.05	2.06562064028262e-26	1	Adgrv1
9.57093610687937e-31	0.63024	0.882	0.834	2.1702097622349e-26	1	Btbd9
1.07036737664827e-30	0.653964	0.726	0.573	2.42705802654996e-26	1	Klhl5
1.48209422888637e-30	0.479789	0.976	0.995	3.36064866399985e-26	1	Myo1f
2.32664761225732e-30	0.588822	0.887	0.838	5.27567346079347e-26	1	Rap1gds1
2.43933438977615e-30	0.680941	0.744	0.599	5.53119072881741e-26	1	Tmem135
2.46635144407882e-30	0.594576	0.447	0.19	5.59245189944872e-26	1	Bhlhe40
3.64597882887543e-30	0.57895	0.403	0.15	8.26725699447504e-26	1	Agpat3
4.62117616830492e-30	0.674707	0.595	0.364	1.04785169616314e-25	1	Mdm1
4.99750556509754e-30	0.53112	0.86	0.834	1.13318438688587e-25	1	Fmnl1
5.11398021353887e-30	0.571603	0.882	0.864	1.15959501341994e-25	1	Usp32
1.20519145847328e-29	0.617612	0.681	0.518	2.73277163208817e-25	1	Tgfbr2
1.33670200307121e-29	0.540156	0.94	0.915	3.03097179196397e-25	1	Slc12a6
1.63646279617451e-29	0.613193	0.845	0.765	3.7106793903257e-25	1	Adam17
1.77601591551512e-29	0.616187	0.787	0.691	4.02711608843054e-25	1	Stat5b
2.01958186289149e-29	0.673518	0.417	0.168	4.57940187410644e-25	1	Havcr2
3.77349433439397e-29	0.646055	0.558	0.321	8.55639840323832e-25	1	Arrdc3
3.89368969828578e-29	0.529105	0.886	0.855	8.82894139086301e-25	1	Il10ra
4.65878376360259e-29	0.672782	0.572	0.387	1.05637921839689e-24	1	Plagl2
5.0646853345864e-29	0.554794	0.961	0.971	1.14841739961747e-24	1	Svil
4.83589365829103e-28	0.599408	0.791	0.705	1.09653888701749e-23	1	Nab1
6.18781826531496e-28	0.713602	0.535	0.323	1.40308779166017e-23	1	Abcg1
8.5190501556877e-28	0.570471	0.783	0.731	1.93169462280219e-23	1	Lrmp
1.07679685574689e-27	0.597752	0.722	0.637	2.44163687040608e-23	1	Mef2d
1.13273342494798e-27	0.657282	0.72	0.604	2.56847304106955e-23	1	Cxcr4
1.28129097385815e-27	0.608465	0.617	0.461	2.90532728322336e-23	1	Nuak2
1.79579692663511e-27	0.635387	0.865	0.794	4.07196953114512e-23	1	Fbxl17
1.93610383167327e-27	0.52703	0.906	0.896	4.39011543831915e-23	1	Kmt2c
2.34622557224358e-27	0.653517	0.583	0.366	5.32006648506231e-23	1	Socs3
2.85043494638364e-27	0.630192	0.804	0.756	6.46336124092489e-23	1	Tmem131l
3.53117286563457e-27	0.56441	0.875	0.827	8.0069344728264e-23	1	Limd2
4.18030753245738e-27	0.761512	0.892	0.927	9.47884732984712e-23	1	Txn1
4.25208772895568e-27	0.644969	0.629	0.409	9.64160892540701e-23	1	Fpr2
4.95653893709698e-27	0.582191	0.757	0.661	1.12389520398674e-22	1	B4galt5
5.17802262091324e-27	0.653299	0.464	0.228	1.17411662929208e-22	1	Ddit4
6.35248194565007e-27	0.405402	0.972	0.972	1.44042528117615e-22	1	Ptp4a2
6.62011937395559e-27	0.627809	0.52	0.323	1.50111206804443e-22	1	Zdhhc6
1.11409593216212e-26	0.492813	0.953	0.964	2.52621252617762e-22	1	Kansl1
1.29566350032715e-26	0.500201	0.94	0.936	2.93791698699181e-22	1	Rasa3
1.67662452192683e-26	0.606561	0.775	0.712	3.80174610346909e-22	1	Ncoa3
1.68163002874809e-26	0.477094	0.262	0.052	3.8130960901863e-22	1	Azin2
1.80869211579095e-26	0.605141	0.79	0.725	4.10120937255598e-22	1	Dram2
2.01245874075475e-26	0.472883	0.941	0.945	4.56325019466139e-22	1	Notch2
2.08017123002558e-26	0.610641	0.862	0.817	4.716788264083e-22	1	Inpp5f
2.14215724667972e-26	0.49476	0.921	0.902	4.85734155684627e-22	1	Abi1
2.23521602796692e-26	0.763144	0.6	0.396	5.068352343415e-22	1	Entpd1
2.32852609020882e-26	0.638367	0.897	0.874	5.27993290954849e-22	1	Snd1
2.67606733235114e-26	0.482333	0.939	0.946	6.06798267610621e-22	1	Zfand3
3.35330082393057e-26	0.53637	0.944	0.962	7.60360961826256e-22	1	Fgd4
6.32264272923975e-26	0.306942	0.999	0.995	1.43365923885511e-21	1	Lyn
7.12227649065802e-26	0.702145	0.521	0.309	1.61497619425671e-21	1	Asph
1.24800368092061e-25	0.518058	0.943	0.957	2.82984834648748e-21	1	Stk17b
1.86196615651954e-25	0.395114	0.977	0.988	4.22200825990807e-21	1	Eif4g3
2.01584545315757e-25	0.624872	0.758	0.66	4.57092956503479e-21	1	Bbx
2.41357751932801e-25	0.591263	0.945	0.929	5.47278702507626e-21	1	Ikzf1
3.04454280736276e-25	0.671616	0.445	0.237	6.90350081569506e-21	1	Gm31814
3.45505552956218e-25	0.567652	0.839	0.824	7.83433841328224e-21	1	Anp32a
3.59087317561809e-25	0.537759	0.848	0.848	8.14230492571401e-21	1	Mkln1
3.6294925443376e-25	0.620112	0.762	0.623	8.2298743442855e-21	1	Zfp608
4.09616601364463e-25	0.444935	0.324	0.105	9.28805643593919e-21	1	Slc29a1
6.95458098608965e-25	0.458822	0.957	0.926	1.57695123859583e-20	1	Pla2g7
7.74019863252048e-25	0.548021	0.792	0.75	1.75509003992402e-20	1	Tpp2
9.77139555325272e-25	0.506758	0.914	0.921	2.21566394170005e-20	1	Lnpep
1.05285553026211e-24	0.678698	0.828	0.789	2.38734991486933e-20	1	Prkce
1.39587702613408e-24	0.42351	0.269	0.062	3.16515115675903e-20	1	Pdgfb
2.46095006659124e-24	0.803135	0.59	0.399	5.58020427599564e-20	1	Rasal2
3.12427883420182e-24	0.808247	0.592	0.425	7.08430225655264e-20	1	Cdc14a
5.69806953243369e-24	0.786747	0.746	0.672	1.29203726647934e-19	1	Slc16a10
6.62135633380855e-24	0.392878	0.96	0.96	1.50139254869109e-19	1	Ywhaz
9.13417303697653e-24	0.650343	0.507	0.301	2.07117373613443e-19	1	Pde8a
1.1923317543959e-23	0.635946	0.861	0.851	2.70361225309271e-19	1	Rel
1.41537818080829e-23	0.574466	0.74	0.66	3.2093700249828e-19	1	Galnt1
1.79489371910502e-23	0.799179	0.726	0.658	4.06992150807064e-19	1	Ubash3b
2.31471343745308e-23	0.624851	0.864	0.841	5.24861271942486e-19	1	Lmo4
2.97210803116269e-23	0.608445	0.841	0.807	6.73925496066141e-19	1	Klf4
4.68708207323291e-23	0.51372	0.845	0.808	1.06279586010556e-18	1	Rin3
9.8899122115442e-23	0.552058	0.775	0.736	2.24253759396765e-18	1	Sppl3
1.2570635176063e-22	0.702608	0.477	0.301	2.85039152617228e-18	1	Ikbke
1.43496034075697e-22	0.570748	0.633	0.506	3.25377257266643e-18	1	Sec14l1
1.45821890827285e-22	0.40076	0.956	0.946	3.30651137450868e-18	1	Myl12b
1.48141172100949e-22	0.445617	0.98	0.986	3.35910107738902e-18	1	Picalm
1.61709695698158e-22	0.744157	0.42	0.214	3.66676734995572e-18	1	Hsph1
2.14219819223926e-22	0.758105	0.68	0.584	4.85743440090252e-18	1	Nrip1
2.87330085857546e-22	0.450137	0.893	0.891	6.51520969681985e-18	1	Tab2
3.63780782914422e-22	0.536716	0.451	0.238	8.24872925258452e-18	1	Cyp2ab1
3.94951989215695e-22	0.559499	0.789	0.767	8.95553635546587e-18	1	Cd48
4.03186929474333e-22	0.362671	0.964	0.972	9.1422636258305e-18	1	Cd47
4.18480582219099e-22	0.554282	0.451	0.25	9.48904720181808e-18	1	Tle1
4.48270073417778e-22	0.654643	0.699	0.646	1.01645239147481e-17	1	Rap2a
4.78201094345494e-22	0.463564	0.846	0.851	1.08432098142841e-17	1	Hcls1
4.97501856848913e-22	0.604356	0.526	0.337	1.12808546040491e-17	1	Ehd1
5.48220554439294e-22	0.538142	0.399	0.202	1.2430901071911e-17	1	Acp2
5.56977151110322e-22	0.624285	0.851	0.82	1.26294569014266e-17	1	Fam172a
6.16919499001859e-22	0.541431	0.714	0.622	1.39886496398672e-17	1	Adcy7
6.78229389974341e-22	0.628783	0.623	0.528	1.53788514176682e-17	1	Fcgrt
7.58594104224722e-22	0.604878	0.793	0.758	1.72011213132956e-17	1	Lrrc8d
1.04936482343252e-21	0.624277	0.566	0.38	2.37943473713324e-17	1	Clec4e
1.10751931622046e-21	0.459086	0.874	0.848	2.51130004952989e-17	1	Mier1
1.17006101385052e-21	0.571999	0.857	0.812	2.65311334890605e-17	1	Zcchc7
1.21095427590043e-21	0.537639	0.4	0.204	2.74583882060422e-17	1	Rcan1
1.2861693238582e-21	0.456438	0.825	0.77	2.91638894184847e-17	1	Pias1
1.36308637638414e-21	0.60934	0.924	0.929	3.09079835845103e-17	1	Ext1
1.37774714024237e-21	0.639476	0.483	0.292	3.12404164049956e-17	1	Cyp4f18
1.41131607406561e-21	0.567669	0.6	0.487	3.20015919794377e-17	1	Tbc1d2b
1.67837367854322e-21	0.551229	0.558	0.408	3.80571231609676e-17	1	A630001G21Rik
1.73257153571612e-21	0.37862	0.946	0.948	3.9286059572363e-17	1	Myh9
2.24373327528443e-21	0.471462	0.901	0.919	5.08766520170745e-17	1	Stag1
2.65422756223809e-21	0.678781	0.75	0.653	6.01846099737487e-17	1	Dgkh
2.81506080527463e-21	0.511847	0.489	0.309	6.38315037596023e-17	1	Slc16a3
2.93489094776439e-21	0.485673	0.436	0.237	6.65486522405575e-17	1	Cdc42ep2
3.42226544940197e-21	0.534037	0.553	0.399	7.75998690651897e-17	1	Htra2
3.5657661092361e-21	0.465185	0.417	0.218	8.08537465269286e-17	1	Pilrb1
3.84872853533176e-21	0.831626	0.51	0.328	8.72699195386476e-17	1	St7
3.91455708682175e-21	1.16806	0.496	0.302	8.87625819436832e-17	1	Hspa1a
5.17783929848179e-21	0.504118	0.774	0.727	1.17407506093075e-16	1	Cab39
7.13778443185634e-21	0.467847	0.848	0.829	1.61849261992342e-16	1	Ddx3x
7.15270027933163e-21	0.377738	0.952	0.936	1.62187478833845e-16	1	Ncor1
8.23830952467437e-21	0.56515	0.389	0.187	1.86803668471991e-16	1	Zhx2
1.26684090892051e-20	0.557327	0.497	0.32	2.87256176097725e-16	1	Mylip
1.32937992252728e-20	0.457913	0.841	0.743	3.0143689743306e-16	1	Marcks
1.34422418349791e-20	0.561793	0.817	0.762	3.04802833608152e-16	1	Sgk1
1.41894984752665e-20	0.556039	0.735	0.663	3.21746877926669e-16	1	Dhx9
1.80459861680697e-20	0.578491	0.548	0.409	4.0919273636098e-16	1	Acsl4
2.07272155408419e-20	0.511285	0.925	0.9	4.69989612388591e-16	1	Nfkbia
2.0766069989511e-20	0.596695	0.397	0.199	4.70870637012162e-16	1	Pkp4
2.21130950818625e-20	0.445998	0.885	0.864	5.01414430981233e-16	1	Ubc
2.82556616386614e-20	0.626964	0.773	0.705	6.40697127656648e-16	1	Fbxo11
3.0199825686076e-20	0.562777	0.602	0.458	6.84781047431774e-16	1	3110082I17Rik
3.08865393552698e-20	0.564988	0.787	0.741	7.00352279880744e-16	1	Celf1
3.26030129324444e-20	0.3864	0.966	0.979	7.39273318243178e-16	1	Acer3
4.16338644076292e-20	0.60608	0.298	0.102	9.44047875442992e-16	1	Syne1
4.5641930249017e-20	0.505084	0.767	0.715	1.03493076839646e-15	1	Rapgef1
5.66748648080677e-20	0.475218	0.909	0.898	1.28510255952294e-15	1	Map3k3
8.70757719515825e-20	0.469108	0.826	0.775	1.97444312900213e-15	1	Metrnl
1.22887486216197e-19	0.61152	0.661	0.547	2.78647374995226e-15	1	Ms4a4a
1.27247919547993e-19	0.588477	0.451	0.276	2.88534657575075e-15	1	Tnfaip3
1.56601207346799e-19	0.529779	0.586	0.484	3.55093237658867e-15	1	Tbpl1
1.68206037355053e-19	0.50342	0.73	0.668	3.81407189702582e-15	1	Asxl1
1.89666265237847e-19	0.377808	0.952	0.953	4.30068256426817e-15	1	Grb2
2.22085058041461e-19	0.635592	0.714	0.601	5.03577869109013e-15	1	Nav1
2.28564568690901e-19	0.49695	0.844	0.808	5.18270159506618e-15	1	Elf4
3.85769948491311e-19	0.475612	0.773	0.705	8.74733358204048e-15	1	Malt1
4.32445327452973e-19	0.458937	0.888	0.862	9.80569779999617e-15	1	Gnb1
4.42227519752101e-19	0.403766	0.954	0.957	1.00275090103789e-14	1	Inpp5d
6.97232937079325e-19	0.467429	0.814	0.807	1.58097568482737e-14	1	Jpt1
8.15955941366359e-19	0.4793	0.911	0.895	1.85018009704822e-14	1	Dock11
8.24558587475736e-19	0.362911	0.966	0.974	1.86968659710123e-14	1	Nipbl
1.10357198193614e-18	0.413803	0.875	0.865	2.50234946904019e-14	1	Susd6
1.16930551111306e-18	0.522154	0.814	0.739	2.65140024644887e-14	1	Traf3
1.56400850246509e-18	0.471007	0.789	0.748	3.54638927933959e-14	1	Taok1
1.66270779493307e-18	0.495673	0.552	0.418	3.77018992501073e-14	1	Cdc42bpb
1.73528246102454e-18	0.32838	0.975	0.978	3.93475298037315e-14	1	Lst1
1.80196542835311e-18	0.59587	0.638	0.553	4.08595660879067e-14	1	Usf3
1.96128532971574e-18	0.473889	0.724	0.68	4.44721448513044e-14	1	Csk
2.06554485237408e-18	0.493763	0.386	0.188	4.68362295275823e-14	1	Pltp
2.53463322661323e-18	0.452714	0.703	0.618	5.7472808413455e-14	1	Baz1b
3.13005355879856e-18	0.374645	0.922	0.946	7.09739644457573e-14	1	Taok3
3.49323753154344e-18	0.482997	0.72	0.661	7.92091610277475e-14	1	Slc44a2
3.84207503429423e-18	0.419723	0.833	0.815	8.71190514026216e-14	1	Fus
4.34287582996209e-18	0.580933	0.541	0.399	9.84747094443904e-14	1	Atg4c
4.40226280545206e-18	0.54839	0.512	0.354	9.98213091136254e-14	1	Pfkfb3
4.9330162291075e-18	0.713404	0.525	0.396	1.11856142995013e-13	1	Krt80
5.18046864946429e-18	0.612931	0.418	0.244	1.17467126626603e-13	1	Msi2
5.42323783000202e-18	0.443444	0.436	0.268	1.22971917795296e-13	1	Kif21b
6.63615513679181e-18	0.372471	0.917	0.91	1.50474817726754e-13	1	Il17ra
7.07686709369362e-18	0.461339	0.555	0.408	1.60467961349503e-13	1	Myo1c
7.14394508180311e-18	0.47767	0.337	0.164	1.61988954729886e-13	1	Hsd11b1
7.5517172981997e-18	0.415507	0.832	0.826	1.71235189736678e-13	1	Ggnbp2
1.0896326837305e-17	0.67415	0.477	0.318	2.47074211035891e-13	1	Cdk6
1.26753398773803e-17	0.518978	0.652	0.553	2.87413331719599e-13	1	Bicra
1.88777768582155e-17	0.393343	0.92	0.929	4.28053590260037e-13	1	Mapk14
1.9322797150969e-17	0.409344	0.869	0.851	4.38144425398222e-13	1	Itsn2
2.09720212213172e-17	0.531982	0.532	0.389	4.75540581193368e-13	1	Itgb5
2.52408358090395e-17	0.51664	0.604	0.439	5.72335951969971e-13	1	Trem3
2.640179339171e-17	0.568397	0.351	0.178	5.98660665157024e-13	1	Lima1
2.88602903719893e-17	0.449548	0.786	0.727	6.54407084184857e-13	1	Zfp148
3.83637252098002e-17	0.475036	0.715	0.656	8.6989746913222e-13	1	Tnrc6a
4.38045391000958e-17	0.552384	0.587	0.454	9.93267924094673e-13	1	P4ha1
4.72333308192983e-17	0.492345	0.622	0.527	1.07101577632759e-12	1	Ptpn11
4.91987508716464e-17	0.494519	0.798	0.794	1.11558167601458e-12	1	Rbm6
6.28890294422579e-17	0.459206	0.397	0.237	1.4260087426032e-12	1	Arhgap27
6.74048006946807e-17	0.527842	0.745	0.693	1.52840385575189e-12	1	Tank
7.45647839743188e-17	0.480971	0.766	0.736	1.69075647661768e-12	1	Rsf1
8.9908108477822e-17	0.432021	0.362	0.192	2.03866635973461e-12	1	H2-Q7
1.13037680634661e-16	0.394903	0.92	0.919	2.56312940839094e-12	1	Prkcd
1.19911071439169e-16	0.287857	0.968	0.976	2.71898354488317e-12	1	Rhoa
1.20618947363401e-16	0.480632	0.504	0.321	2.73503463146511e-12	1	Pmaip1
1.38157466603399e-16	0.444232	0.737	0.706	3.13272055523207e-12	1	Ywhag
1.39354140640531e-16	0.541525	0.573	0.466	3.15985513902404e-12	1	Arrb1
1.46737727319132e-16	0.461247	0.566	0.477	3.32727796696132e-12	1	Ppp3r1
1.48129681215331e-16	0.719685	0.635	0.532	3.35884052155763e-12	1	Gtdc1
1.51831949586766e-16	0.542613	0.673	0.623	3.44278945687992e-12	1	Smarca2
1.57013715334519e-16	0.493788	0.692	0.618	3.56028599521022e-12	1	Adrb2
1.77957317393531e-16	0.476182	0.573	0.487	4.03518217189832e-12	1	Naga
2.36619631732817e-16	0.528309	0.733	0.656	5.36535014954163e-12	1	Epsti1
2.39941134009245e-16	0.391351	0.931	0.934	5.44066521365962e-12	1	Mbnl2
2.68701298574933e-16	0.563557	0.801	0.803	6.09280194518661e-12	1	Exoc4
2.82409380072071e-16	0.436977	0.827	0.829	6.40363269313422e-12	1	Birc3
2.89792765870243e-16	0.391754	0.33	0.173	6.57105096610777e-12	1	Cdkn2aipnl
4.14848864224234e-16	0.480999	0.911	0.91	9.40669799628450e-12	1	Zfyve9
4.18581674042915e-16	0.431814	0.844	0.827	9.49133945892311e-12	1	Crlf3
4.47849968438728e-16	0.477872	0.682	0.632	1.01549980343482e-11	1	Ubr5
5.14717898989031e-16	0.441778	0.809	0.817	1.16712283595763e-11	1	Phf3
5.99402549729657e-16	0.446776	0.4	0.226	1.359145281512e-11	1	Cks2
7.67594349115317e-16	0.435985	0.788	0.779	1.74052018661898e-11	1	Chd9
7.68700522777885e-16	0.50353	0.552	0.42	1.74302843539885e-11	1	Clcn3
7.91873263030793e-16	0.447057	0.694	0.651	1.79557262392232e-11	1	Jak2
9.86579163500484e-16	0.317593	0.97	0.974	2.23706825323735e-11	1	Pfn1
1.78520164187272e-15	0.472759	0.684	0.585	4.0479447229464e-11	1	Nupr1
2.50950926497516e-15	0.585932	0.672	0.587	5.69031225833117e-11	1	Apoc2
3.42456406413151e-15	0.3483	0.863	0.853	7.7651990154182e-11	1	Erbin
3.51996491251754e-15	0.386079	0.86	0.896	7.98152043913352e-11	1	Stag2
4.19547240583076e-15	0.403041	0.938	0.948	9.51323368022125e-11	1	Gphn
4.32296669602412e-15	0.418662	0.843	0.815	9.80232698323469e-11	1	N4bp1
4.82425377203147e-15	0.358555	0.913	0.919	1.09389954280814e-10	1	Baz2b
5.55712401173781e-15	0.391552	0.291	0.135	1.26007786966155e-10	1	Ccrl2
7.08151790357757e-15	0.485098	0.469	0.34	1.60573418463621e-10	1	Rbl2
7.77506505555696e-15	0.454879	0.509	0.382	1.76299600134754e-10	1	Tmc6
8.18019439429136e-15	0.471101	0.575	0.477	1.85485907890557e-10	1	Map3k8
1.00528773472958e-14	0.490045	0.499	0.368	2.27948993849933e-10	1	Ric1
1.04300743198694e-14	0.35532	0.922	0.943	2.36501935203038e-10	1	Irf2
1.04744544773927e-14	0.47579	0.374	0.214	2.3750825527488e-10	1	Mirt1
1.32877345146949e-14	0.494188	0.62	0.558	3.01299380120706e-10	1	Ino80d
1.37813570249081e-14	0.350668	0.858	0.862	3.12492270539791e-10	1	Map4k4
1.75859583666517e-14	0.46093	0.617	0.539	3.98761605963827e-10	1	Arid3a
1.98528383074584e-14	0.403439	0.84	0.851	4.50163108621618e-10	1	Usp34
2.08285238965989e-14	0.507347	0.614	0.523	4.72286779355379e-10	1	Bmt2
2.14089609896667e-14	0.449312	0.497	0.366	4.85448190440694e-10	1	Kdm5b
2.20182824165339e-14	0.351187	0.783	0.732	4.99264553794907e-10	1	Rnf216
2.74419283213774e-14	0.455737	0.448	0.311	6.22245724687233e-10	1	Hjurp
2.86944262344925e-14	0.456789	0.827	0.769	6.50646114867117e-10	1	Rnf19b
3.04790468688935e-14	0.376525	0.822	0.841	6.9111238775216e-10	1	Smg1
3.22959476154268e-14	0.656928	0.531	0.375	7.32310612179802e-10	1	AW112010
3.52592553977813e-14	0.554373	0.471	0.354	7.99503616144692e-10	1	Ell2
4.02744930736104e-14	0.439562	0.901	0.933	9.13224130444116e-10	1	Xist
4.51364101675358e-14	0.384345	0.859	0.864	1.02346810054887e-09	1	Arid1b
4.62373722386723e-14	0.460404	0.775	0.75	1.04843241551189e-09	1	Pdcd4
5.60437566667949e-14	0.293347	0.942	0.957	1.27079218241957e-09	1	Capzb
5.86659009405603e-14	0.534451	0.382	0.23	1.3302493038272e-09	1	Mtss1
5.96233628441265e-14	0.483933	0.473	0.342	1.35195975249057e-09	1	Map4k5
1.04635401334633e-13	0.513511	0.553	0.485	2.3726077252628e-09	1	Acot9
1.20986398580938e-13	0.389772	0.834	0.846	2.74336658782278e-09	1	Med13l
1.61441357670393e-13	0.489588	0.608	0.532	3.66068278517616e-09	1	Uhrf2
1.6495603969026e-13	0.437101	0.765	0.751	3.74037819997664e-09	1	Ranbp9
1.98841147699839e-13	0.436907	0.584	0.487	4.50872302409386e-09	1	Unc119
2.04746374943515e-13	0.414991	0.414	0.28	4.64262405184419e-09	1	Ssh1
2.12198818884472e-13	0.467527	0.708	0.655	4.8116082182054e-09	1	Chd2
2.25752168534627e-13	0.343099	0.864	0.898	5.11893042152266e-09	1	Laptm4a
2.4223915701032e-13	0.453558	0.679	0.61	5.49277288520901e-09	1	Pcnx
2.72053392736976e-13	0.362565	0.644	0.582	6.16881068031094e-09	1	Arap1
2.92206355599855e-13	0.356575	0.87	0.886	6.62577911322671e-09	1	Sh3bgrl
3.60063390718535e-13	0.414798	0.611	0.542	8.16443738454279e-09	1	Tfeb
4.03479366754217e-13	0.474604	0.777	0.765	9.14889464115186e-09	1	Atp7a
4.0652360150544e-13	0.396074	0.382	0.257	9.21792266413586e-09	1	Dedd2
4.38601767944081e-13	0.51805	0.395	0.261	9.94529508813203e-09	1	Ptger4
4.43000394579756e-13	0.389722	0.597	0.497	1.0045033947096e-08	1	Cyp4f16
4.66598934464772e-13	0.39085	0.86	0.876	1.05801308389887e-08	1	Ash1l
5.03878637160952e-13	0.39604	0.452	0.33	1.14254480976246e-08	1	Ube2g2
5.8391265593024e-13	0.418215	0.707	0.689	1.32402194732182e-08	1	Rc3h1
6.31912290328532e-13	0.345897	0.862	0.874	1.43286111831995e-08	1	Zc3hav1
6.47727206535493e-13	0.375516	0.77	0.77	1.46872144081923e-08	1	Pkn1
8.86644477222078e-13	0.373317	0.701	0.675	2.01046635210106e-08	1	Crk
9.56562548466171e-13	0.327236	0.896	0.907	2.16900557864704e-08	1	Fndc3a
1.00411768814998e-12	0.472965	0.504	0.434	2.27683685788009e-08	1	Cat
1.24153448628945e-12	0.475306	0.622	0.577	2.81517944766133e-08	1	Kmt2a
1.34916186732499e-12	0.444508	0.658	0.639	3.05922453415942e-08	1	Supt16
1.36999694128942e-12	0.483558	0.842	0.876	3.10646806437377e-08	1	Vamp8
1.48229452256909e-12	0.309964	0.985	0.991	3.3611028299254e-08	1	Dleu2
1.51041873759756e-12	0.39775	0.778	0.748	3.42487448750248e-08	1	Lrrk1
1.56624515318933e-12	0.459825	0.666	0.618	3.5514608848568e-08	1	Rasa1
1.86524252041678e-12	0.38482	0.826	0.832	4.22943741504504e-08	1	Rtn3
2.1141228031128e-12	0.501661	0.545	0.456	4.79377345605827e-08	1	Dram1
2.54848937410336e-12	0.395725	0.431	0.297	5.77869965577937e-08	1	Nod1
2.97554158682955e-12	0.408083	0.39	0.271	6.74704054813601e-08	1	Fam53b
3.44575447366226e-12	0.410511	0.851	0.851	7.81324826902918e-08	1	Tent5a
3.53940749448514e-12	0.391425	0.787	0.767	8.02560649374505e-08	1	Ltb
3.67366257529181e-12	0.342374	0.419	0.29	8.33002988947417e-08	1	Cyb5r3
4.20033854136107e-12	0.34738	0.3	0.164	9.52426764253623e-08	1	Slc46a3
4.66938483083357e-12	0.359552	0.889	0.915	1.05878301039151e-07	1	Mtdh
4.76786850136517e-12	0.360353	0.64	0.608	1.08111418268455e-07	1	Ankrd13a
5.10240873439702e-12	0.400671	0.483	0.375	1.15697118052452e-07	1	Qsox1
5.30828149180762e-12	0.443517	0.49	0.364	1.20365282826738e-07	1	Trib1
6.83840380112589e-12	0.506948	0.512	0.428	1.55060806190529e-07	1	Ripk2
7.20060145633583e-12	0.513005	0.771	0.741	1.63273638022415e-07	1	Fkbp5
7.27528133418241e-12	0.366839	0.372	0.24	1.64967004252586e-07	1	Ldlrap1
8.33402087271066e-12	0.372212	0.461	0.352	1.88973923288714e-07	1	Pitpnm1
8.50476689694029e-12	0.412326	0.765	0.767	1.92845589388121e-07	1	Phip
9.2041175770499e-12	0.343225	0.875	0.896	2.08703366059606e-07	1	Fli1
9.58394527949499e-12	0.429227	0.408	0.292	2.17315959212549e-07	1	Ugcg
1.17406934666324e-11	0.361249	0.853	0.845	2.6622022435589e-07	1	Pim1
1.2020639003304e-11	0.436786	0.66	0.613	2.72567989399918e-07	1	Oxr1
1.21095897149704e-11	0.450918	0.411	0.285	2.74584946786955e-07	1	Tes
1.47005752555314e-11	0.27712	0.984	0.986	3.33335543919174e-07	1	Adgre5
1.56605387108169e-11	0.427268	0.787	0.793	3.55102715267773e-07	1	Rftn1
1.67528197593018e-11	0.403591	0.413	0.294	3.79870188042168e-07	1	Gfpt1
1.8219056822004e-11	0.383773	0.56	0.489	4.1311711343894e-07	1	Acsl5
2.02168092493667e-11	0.390022	0.712	0.689	4.5841614972939e-07	1	Tnrc18
2.0950369612838e-11	0.408981	0.688	0.639	4.75049630971101e-07	1	Heca
2.17569085733472e-11	0.340027	0.283	0.155	4.93337901900647e-07	1	Cyp4f13
2.1777485197681e-11	0.433062	0.357	0.228	4.93804476857417e-07	1	Cnst
2.24493071000236e-11	0.365857	0.738	0.699	5.09038038493034e-07	1	Nmt1
2.27300618466196e-11	0.474456	0.328	0.195	5.154041523721e-07	1	Sbf2
2.27854330202444e-11	0.315518	0.296	0.162	5.16659693734043e-07	1	Inpp1
2.45779014925324e-11	0.559818	0.508	0.396	5.57303916343171e-07	1	Atg10
2.58222663283923e-11	0.330817	0.893	0.912	5.85519888996296e-07	1	Ptpn6
2.60347656586338e-11	0.364885	0.792	0.801	5.90338311309521e-07	1	Dennd5a
2.63650754190846e-11	0.441711	0.914	0.926	5.97828085127743e-07	1	Lrmda
2.99569598029773e-11	0.421991	0.573	0.539	6.79274063532509e-07	1	Sh3bp2
3.15647480910657e-11	0.433979	0.656	0.613	7.15730662964914e-07	1	Npepps
3.62289509949894e-11	0.391096	0.403	0.287	8.21491463811384e-07	1	C130050O18Rik
3.62629364284075e-11	0.360245	0.84	0.872	8.22262083514141e-07	1	Gsk3b
3.94625028460844e-11	0.336486	0.801	0.836	8.94812252034963e-07	1	Herc1
3.95952685023181e-11	0.411806	0.679	0.613	8.97822713290062e-07	1	Dlg1
3.98729405165968e-11	0.340669	0.466	0.368	9.04118926213832e-07	1	Frmd8
4.72895339480756e-11	0.349499	0.799	0.848	1.07229018227261e-06	1	Arid1a
4.76708961239113e-11	0.372212	0.855	0.877	1.08093756960969e-06	1	Lrch1
4.91589962499798e-11	0.312511	0.941	0.959	1.11468023996829e-06	1	Ucp2
5.10080719882694e-11	0.394564	0.74	0.717	1.15660803233401e-06	1	Tle4
5.2335378256378e-11	0.477149	0.533	0.435	1.18670470196337e-06	1	Itpkb
5.46111515460836e-11	0.506942	0.801	0.805	1.23830786130745e-06	1	Maml3
5.50274882065258e-11	0.364177	0.757	0.76	1.24774829508297e-06	1	Ano6
5.77110562882606e-11	0.420102	0.54	0.449	1.30859820133631e-06	1	Cd300lb
6.02778760226096e-11	0.372489	0.801	0.812	1.36680083881267e-06	1	Mllt10
6.02965865785179e-11	0.354348	0.888	0.908	1.36722510066789e-06	1	Klf3
6.27498506886028e-11	0.410356	0.441	0.332	1.42285286436407e-06	1	Clec2d
6.47303943803429e-11	0.330652	0.835	0.834	1.46776169257427e-06	1	Ddx6
6.53364046698788e-11	0.358489	0.793	0.794	1.4815029758895e-06	1	Ankhd1
6.82669123369516e-11	0.394449	0.64	0.554	1.54795223724038e-06	1	Chd7
7.6753597917828e-11	0.374344	0.784	0.796	1.74038783278675e-06	1	Elf2
8.13231560367628e-11	0.356053	0.793	0.826	1.8440025631336e-06	1	Nckap1l
8.52935810012826e-11	0.348034	0.495	0.397	1.93403194920408e-06	1	Dok1
8.72110887182407e-11	0.299641	0.33	0.204	1.97751143668611e-06	1	Zfp52
9.12965910027836e-11	0.33028	0.267	0.149	2.07015020098812e-06	1	Ptp4a3
9.622115321431e-11	0.411438	0.689	0.677	2.18181464913448e-06	1	Ubr3
9.63692864733594e-11	0.345506	0.395	0.288	2.18517357078342e-06	1	Lipe
1.13248051024354e-10	0.378048	0.482	0.39	2.56789955697722e-06	1	Mink1
1.24207738013042e-10	0.422383	0.603	0.532	2.81641045944572e-06	1	Nedd4l
1.24779681656294e-10	0.358987	0.792	0.772	2.82937928155646e-06	1	Ezr
1.29335837394553e-10	0.412085	0.736	0.755	2.93269011292148e-06	1	Tpm4
1.38441484468573e-10	0.343977	0.783	0.772	3.1391606603249e-06	1	Trip12
1.44120628381165e-10	0.374325	0.621	0.477	3.26793524854292e-06	1	Tppp3
1.63156967753176e-10	0.37007	0.578	0.508	3.69958424380327e-06	1	Phf12
1.69318522268229e-10	0.429026	0.63	0.579	3.8392974924321e-06	1	Sh3bp5
1.72738339901532e-10	0.340156	0.938	0.921	3.91684185726725e-06	1	Foxn3
1.91711933738787e-10	0.415834	0.438	0.352	4.34706809752701e-06	1	Mthfsl
2.07890339512037e-10	0.335858	0.846	0.864	4.71391344843544e-06	1	Sppl2a
2.24135247986987e-10	0.422513	0.746	0.731	5.08226674810494e-06	1	Rsrc1
2.26941715485723e-10	0.293885	0.899	0.924	5.14590339863877e-06	1	Kmt2e
3.05110192351256e-10	0.452821	0.589	0.541	6.91837361156473e-06	1	Tlr7
3.27199391107384e-10	0.301678	0.872	0.907	7.41924619335994e-06	1	Crebbp
3.3811573119359e-10	0.373019	0.468	0.38	7.66677420481465e-06	1	Traf3ip3
3.51122647621225e-10	0.466895	0.522	0.444	7.96170603481128e-06	1	Fam126a
4.02524464750728e-10	0.377642	0.702	0.705	9.12724223822276e-06	1	Gpbp1
4.29804178813853e-10	0.359506	0.708	0.712	9.74580975460411e-06	1	Rbm5
4.41483334644432e-10	0.453278	0.52	0.442	1.00106346130625e-05	1	Nt5dc1
4.5047319558726e-10	0.395081	0.659	0.625	1.02144797099411e-05	1	Kdm3b
4.51887410774912e-10	0.345497	0.716	0.703	1.02465470393211e-05	1	Ago2
4.59418656013873e-10	0.369492	0.718	0.71	1.04173180251146e-05	1	Gatad2b
4.64227401783422e-10	0.319032	0.267	0.149	1.05263563354391e-05	1	Osgin2
4.80490604022508e-10	0.323113	0.851	0.902	1.08951244462104e-05	1	Tnrc6b
4.97733524738688e-10	0.433137	0.463	0.375	1.12861076734497e-05	1	Mad1l1
5.02868957838072e-10	0.347041	0.336	0.216	1.14025536189783e-05	1	Thbd
5.3029960013369e-10	0.281118	0.946	0.965	1.20245434330314e-05	1	Nsd3
5.79729617671059e-10	0.343075	0.722	0.708	1.31453690806913e-05	1	Rras
5.91257602475799e-10	0.397585	0.704	0.698	1.34067661361387e-05	1	Dyrk1a
6.53669613455436e-10	0.390643	0.667	0.596	1.4821958485102e-05	1	Lrrk2
7.11755951833877e-10	0.376203	0.637	0.584	1.61390662078332e-05	1	Piezo1
7.19303481436718e-10	0.331838	0.316	0.207	1.63102064415776e-05	1	Atmin
7.2467178541708e-10	0.394927	0.582	0.515	1.64319327343323e-05	1	Tut4
7.91481482760244e-10	0.30758	0.912	0.905	1.79468426215885e-05	1	Rgs2
7.92762883115747e-10	0.321023	0.324	0.204	1.79758983746496e-05	1	Abhd2
8.71115742325423e-10	0.430015	0.502	0.415	1.9752549457229e-05	1	Lrrc8b
8.85612590226052e-10	0.354639	0.73	0.734	2.00812654833757e-05	1	Med13
8.88399248934752e-10	0.277696	0.282	0.161	2.01444529695955e-05	1	Zfp770
9.23376132078793e-10	0.28949	0.891	0.903	2.09375537948866e-05	1	Jak1
9.43305854822101e-10	0.425025	0.502	0.421	2.13894602580911e-05	1	Hivep1
1.02846294086315e-09	0.36112	0.701	0.677	2.3320397184072e-05	1	Pxn
1.07314427727011e-09	0.363557	0.465	0.368	2.43335464870996e-05	1	Nod2
1.08873032526299e-09	0.443183	0.361	0.249	2.46869601253383e-05	1	Pde7a
1.10517872402981e-09	0.400866	0.371	0.259	2.50599275673759e-05	1	Rasa2
1.23907564723831e-09	0.640344	0.391	0.276	2.80960403011288e-05	1	Pde3b
1.24522080232552e-09	0.358029	0.562	0.489	2.82353816927312e-05	1	Suz12
1.25915350892484e-09	0.439179	0.403	0.297	2.85513058148708e-05	1	Pde4dip
1.28432891060998e-09	0.461959	0.619	0.58	2.91221580480813e-05	1	Stim1
1.33931097261845e-09	0.339428	0.379	0.275	3.03688763041234e-05	1	Nup210
1.47036969094199e-09	0.323861	0.28	0.164	3.33406327421097e-05	1	Pkd2
1.47693739110744e-09	0.599769	0.73	0.689	3.34895553433613e-05	1	Ripor2
1.52901910685545e-09	0.460938	0.792	0.805	3.46705082479473e-05	1	Id2
1.57704979295632e-09	0.336981	0.738	0.762	3.57596040552847e-05	1	Dnajc8
1.59876725444282e-09	0.367966	0.769	0.781	3.62520474944911e-05	1	Tnks
1.73704519601779e-09	0.382272	0.508	0.415	3.93874998197035e-05	1	Dse
1.7443626752096e-09	0.297041	0.783	0.782	3.95534236603776e-05	1	Huwe1
1.772594871103e-09	0.355151	0.726	0.72	4.01935887022606e-05	1	Aftph
1.7880179179962e-09	0.349949	0.78	0.793	4.05433062905638e-05	1	Nek7
1.85080522965006e-09	0.389832	0.616	0.592	4.19670085823152e-05	1	Susd3
2.2570422045862e-09	0.365434	0.325	0.211	5.1178431988992e-05	1	Fgd2
2.39871660471413e-09	0.400637	0.738	0.748	5.43908990118928e-05	1	Cog5
2.59662169288499e-09	0.267243	0.819	0.832	5.88783968861672e-05	1	Wapl
2.70038734379719e-09	0.30358	0.795	0.786	6.12312830206012e-05	1	Tspan14
3.23050716193047e-09	0.325215	0.727	0.718	7.32517498967735e-05	1	Vav1
3.36865416174752e-09	0.39266	0.731	0.736	7.63842331176249e-05	1	Kdm6a
3.46411245100034e-09	0.457155	0.453	0.39	7.85487498264326e-05	1	Txnrd1
3.69342871273924e-09	0.305197	0.774	0.789	8.37484960613623e-05	1	Rapgef2
3.71814855907907e-09	0.337005	0.713	0.703	8.43090185771179e-05	1	Fryl
3.74420763463038e-09	0.35732	0.677	0.656	8.48999081152438e-05	1	Cnot2
3.79414709558295e-09	0.344943	0.775	0.801	8.60322853923434e-05	1	Cnot6l
4.25520236676175e-09	0.435348	0.671	0.682	9.64867136663226e-05	1	Epb41
4.49862249085276e-09	0.304687	0.888	0.95	0.000102006	1	Man2b1
4.76842509309661e-09	0.316387	0.83	0.876	0.000108124	1	Prex1
4.92883971480611e-09	0.335412	0.731	0.75	0.000111761	1	Ncor2
5.38498538059834e-09	0.363325	0.518	0.461	0.000122105	1	Parp4
5.77100118532344e-09	0.350374	0.519	0.451	0.000130857	1	Sel1l
6.0971767533545e-09	0.30805	0.812	0.838	0.000138253	1	Mob1a
6.38283934984942e-09	0.351924	0.423	0.337	0.000144731	1	Rnf2
6.83916292256167e-09	0.310528	0.766	0.813	0.000155078	1	Cdc42se2
6.93403371073655e-09	0.417605	0.312	0.206	0.000157229	1	Herc3
7.34564245834884e-09	0.33696	0.795	0.839	0.000166562	1	Larp4b
7.88843025457304e-09	0.450756	0.505	0.446	0.00017887	1	Dcaf5
8.37246341497667e-09	0.380022	0.659	0.658	0.000189846	1	Ralgapa1
8.47255057473398e-09	0.376235	0.548	0.52	0.000192115	1	Napg
8.91454281875201e-09	0.364143	0.462	0.378	0.000202137	1	Pptc7
9.09860011544955e-09	0.38993	0.68	0.68	0.000206311	1	Pik3r1
9.69903195672054e-09	0.409904	0.707	0.686	0.000219926	1	Zfp407
1.1475411720678e-08	0.434896	0.628	0.604	0.000260205	1	Irak2
1.21657292001169e-08	0.324849	0.271	0.168	0.000275858	1	Bmf
1.22309431038158e-08	0.332127	0.773	0.801	0.000277337	1	Map3k1
1.30248194900171e-08	0.377025	0.407	0.306	0.000295338	1	P2ry10b
1.39330016787404e-08	0.288639	0.765	0.794	0.000315931	1	Wac
1.58241322480969e-08	0.313616	0.316	0.207	0.000358812	1	Sept6
1.66733849418866e-08	0.450015	0.685	0.684	0.000378069	1	Nsmce2
1.87354614821316e-08	0.292573	0.822	0.865	0.000424827	1	Stk4
1.89589645674032e-08	0.315345	0.635	0.596	0.000429895	1	Crybg3
1.94443716512633e-08	0.335254	0.67	0.653	0.000440901	1	Mapre2
2.04789250049765e-08	0.35081	0.327	0.23	0.00046436	1	Ccdc82
2.05426559060746e-08	0.269021	0.929	0.953	0.000465805	1	Sf3b1
2.10981523040281e-08	0.370208	0.619	0.594	0.000478401	1	Mta3
2.11904677556924e-08	0.401767	0.819	0.832	0.000480494	1	Phf21a
2.23192663065936e-08	0.307605	0.815	0.867	0.000506089	1	Strn3
2.31782183554704e-08	0.426593	0.526	0.468	0.000525566	1	Rffl
2.3260580953858e-08	0.346122	0.66	0.668	0.000527434	1	Ptges3
2.32832718924856e-08	0.375492	0.639	0.653	0.000527948	1	Rbm26
2.43250392106197e-08	0.271232	0.857	0.889	0.00055157	1	Dazap2
2.89773403735239e-08	0.326803	0.664	0.67	0.000657061	1	R3hdm1
3.1261996878562e-08	0.41886	0.702	0.701	0.000708866	1	Lcor
3.23287064809747e-08	0.268599	0.822	0.864	0.000733053	1	Pum2
4.0969819510234e-08	0.253104	0.935	0.953	0.000928991	1	Ncoa1
4.37433554135615e-08	0.344779	0.419	0.342	0.000991881	1	Rgs3
4.54758011831779e-08	0.262201	0.9	0.931	0.00103116	1	Cd53
4.91328859371541e-08	0.357989	0.632	0.61	0.00111409	1	N4bp2l1
5.04268264492744e-08	0.328365	0.742	0.791	0.00114343	1	Kat6a
6.53407525148779e-08	0.529949	0.541	0.475	0.0014816	1	Enox2
6.70771544928552e-08	0.333475	0.662	0.649	0.00152097	1	Pds5a
6.75545688588231e-08	0.315391	0.578	0.549	0.0015318	1	Phyh
6.81344836794619e-08	0.269351	0.905	0.902	0.00154495	1	Runx1
7.2680884326976e-08	0.311676	0.77	0.807	0.00164804	1	Arfgef1
7.36651254768055e-08	0.306891	0.687	0.693	0.00167036	1	Ppp6r3
7.6074940938397e-08	0.34646	0.71	0.737	0.001725	1	Lcorl
7.68564541445566e-08	0.324586	0.337	0.256	0.00174272	1	Plekhm1
7.7036252193731e-08	0.312679	0.814	0.841	0.0017468	1	Fam107b
7.86862387886573e-08	0.290408	0.295	0.19	0.00178421	1	Ergic1
8.63320230960982e-08	0.295723	0.705	0.724	0.00195758	1	Rsrc2
9.05465613217765e-08	0.38918	0.679	0.649	0.00205314	1	Irf1
9.64192598356461e-08	0.308347	0.77	0.803	0.00218631	1	Git2
9.89670380975575e-08	0.323931	0.448	0.358	0.00224408	1	Il2rg
1.01239656249526e-07	0.36179	0.487	0.44	0.00229561	1	Def6
1.02016286203483e-07	0.372584	0.654	0.677	0.00231322	1	Lipa
1.05837587284282e-07	0.305023	0.338	0.252	0.00239987	1	Gpr137b
1.08716810347831e-07	0.254564	0.886	0.915	0.00246515	1	Spag9
1.11021295522873e-07	0.335658	0.654	0.656	0.00251741	1	Csnk1g3
1.16931841499914e-07	0.48858	0.482	0.432	0.00265143	1	Megf9
1.1727033574848e-07	0.260557	0.865	0.876	0.0026591	1	Acap2
1.19670808081776e-07	0.27185	0.696	0.699	0.00271354	1	Cnot1
1.28438698840503e-07	0.27167	0.904	0.922	0.00291235	1	Itch
1.28875838732433e-07	0.289827	0.832	0.855	0.00292226	1	Synj1
1.2960798234653e-07	0.315499	0.66	0.634	0.00293886	1	Gmip
1.37016029741239e-07	0.296418	0.769	0.775	0.00310684	1	Usp9x
1.46130759509296e-07	0.349403	0.405	0.325	0.00331351	1	Il31ra
1.47461847380946e-07	0.355473	0.416	0.337	0.0033437	1	Foxj3
1.51540479760366e-07	0.353441	0.614	0.632	0.00343618	1	Agfg1
1.77210169776828e-07	0.335192	0.73	0.775	0.00401824	1	Col4a3bp
1.89007797809666e-07	0.348685	0.581	0.579	0.00428575	1	Abca3
1.96736451611546e-07	0.320237	0.462	0.378	0.004461	1	Pcmtd1
2.25336971048879e-07	0.415864	0.478	0.408	0.00510952	1	Sntb2
2.25535750639243e-07	0.300772	0.767	0.782	0.00511402	1	Atxn7l1
2.33800390360183e-07	0.3612	0.409	0.32	0.00530142	1	Vopp1
2.40468593991242e-07	0.342692	0.818	0.839	0.00545263	1	Dnaja1
2.63610269152434e-07	0.268187	0.73	0.705	0.00597736	1	St3gal1
3.07925302588526e-07	0.315484	0.653	0.691	0.00698221	1	Sept9
3.24834634782453e-07	0.30041	0.479	0.409	0.00736563	1	Slc15a3
3.26923660891411e-07	0.453348	0.861	0.9	0.00741299	1	Mef2c
3.34955086287566e-07	0.353921	0.323	0.237	0.00759511	1	Eif2ak4
3.85077705380071e-07	0.320732	0.78	0.798	0.00873164	1	Rnf149
3.93237592460982e-07	0.354952	0.405	0.321	0.00891666	1	A530013C23Rik
4.13207496514962e-07	0.2735	0.885	0.912	0.00936948	1	Tsc22d3
4.18807950532435e-07	0.343584	0.535	0.484	0.00949647	1	Inpp4a
4.38843603864815e-07	0.32039	0.512	0.466	0.00995078	1	Usp24
4.43744473305808e-07	0.336592	0.628	0.641	0.0100619	1	Hsd17b11
4.57628536969405e-07	0.355174	0.748	0.774	0.0103767	1	Klhl2
5.26045837401909e-07	0.348426	0.51	0.475	0.0119281	1	Xpo1
5.41419673286046e-07	0.37677	0.724	0.758	0.0122767	1	Akap10
5.58930299222731e-07	0.296261	0.532	0.491	0.0126737	1	Foxk1
6.35773240327341e-07	0.342917	0.61	0.606	0.0144162	1	Kdm5c
6.41769272153909e-07	0.32838	0.497	0.473	0.0145521	1	Gpr35
6.45824603877632e-07	0.295014	0.497	0.434	0.0146441	1	Skil
6.4970603884227e-07	0.334662	0.501	0.454	0.0147321	1	Ppm1b
6.7447278140821e-07	0.379801	0.621	0.617	0.0152937	1	Setx
6.78505788624172e-07	0.277844	0.831	0.879	0.0153851	1	Cop1
7.289973220502e-07	0.337436	0.719	0.762	0.01653	1	Atp2c1
7.34802191265336e-07	0.309831	0.74	0.769	0.0166616	1	Zfp638
7.99684649191436e-07	0.29506	0.767	0.786	0.0181328	1	Atf7ip
8.19850874898679e-07	0.299037	0.759	0.788	0.0185901	1	Zfand6
8.76295355507246e-07	0.538818	0.482	0.413	0.01987	1	Pbx3
9.70770968509273e-07	0.314518	0.558	0.52	0.0220122	1	Gm26740
9.96820498513052e-07	0.277398	0.76	0.807	0.0226029	1	Mark2
1.07629352115874e-06	0.338534	0.686	0.71	0.024405	1	Epb41l2
1.08300718189969e-06	0.338361	0.566	0.553	0.0245572	1	Ppp2r2a
1.08341692365718e-06	0.322537	0.849	0.886	0.0245665	1	Atf6
1.09555638629101e-06	0.29681	0.73	0.753	0.0248417	1	Bptf
1.16651336462692e-06	0.362291	0.36	0.292	0.0264507	1	Rfwd3
1.2365993824675e-06	0.357432	0.519	0.472	0.0280399	1	Zmynd8
1.24713509913648e-06	0.332572	0.507	0.477	0.0282788	1	Lasp1
1.25610783824711e-06	0.307562	0.527	0.482	0.0284822	1	Hipk3
1.29361436317532e-06	0.254608	0.897	0.917	0.0293327	1	Pan3
1.48778705040178e-06	0.33107	0.677	0.736	0.0337356	1	Cul1
1.48908305134854e-06	0.383476	0.507	0.465	0.033765	1	Mecp2
1.51383036946152e-06	0.27126	0.531	0.449	0.0343261	1	Eps8
1.62374242541748e-06	0.316738	0.622	0.613	0.0368184	1	Baz2a
1.64501777652926e-06	0.298039	0.73	0.751	0.0373008	1	Foxn2
1.65077612095614e-06	0.33123	0.661	0.687	0.0374313	1	Klhl24
1.79345822487508e-06	0.331986	0.63	0.644	0.0406667	1	Cntrl
1.79519169995101e-06	0.380739	0.447	0.385	0.040706	1	Rmdn1
1.88763874883725e-06	0.336429	0.513	0.466	0.0428022	1	Tasor
2.16712666588425e-06	0.326005	0.505	0.461	0.0491396	1	Hdac4
2.5202897307697e-06	0.261323	0.643	0.653	0.0571476	1	Lmbrd1
2.61742914805394e-06	0.273766	0.864	0.927	0.0593502	1	Sgk3
2.69931172377515e-06	0.265383	0.576	0.554	0.0612069	1	Anapc16
2.73930020119647e-06	0.263852	0.319	0.238	0.0621136	1	Map4k2
3.12366018505162e-06	0.27152	0.457	0.399	0.070829	1	Setd7
3.14027639512085e-06	0.308198	0.464	0.406	0.0712058	1	Tcerg1
3.19420302977743e-06	0.373267	0.497	0.439	0.0724286	1	Umad1
3.27109663468802e-06	0.31535	0.299	0.218	0.0741721	1	Arntl
3.30634875856193e-06	0.386046	0.4	0.321	0.0749715	1	Lrba
3.39624283496289e-06	0.29914	0.478	0.439	0.0770098	1	Fgd3
3.42719984495889e-06	0.283035	0.646	0.674	0.0777118	1	Sqstm1
3.49603928995481e-06	0.296888	0.671	0.705	0.0792727	1	Spen
3.62750844819179e-06	0.289514	0.805	0.857	0.0822538	1	Nsd1
3.66954004479333e-06	0.278328	0.512	0.489	0.0832068	1	Vezf1
3.80800974183149e-06	0.281024	0.668	0.693	0.0863466	1	Tlk1
3.84572178423739e-06	0.360556	0.46	0.378	0.0872017	1	Fmn1
3.85582541064314e-06	0.329632	0.587	0.587	0.0874308	1	Vps41
3.99833673235456e-06	0.330234	0.703	0.706	0.0906623	1	Mbd5
4.02486264277153e-06	0.301519	0.572	0.561	0.0912638	1	Rptor
4.0394952791061e-06	0.369757	0.78	0.846	0.0915956	1	Ccdc50
4.15182016322425e-06	0.276003	0.755	0.794	0.0941425	1	Ogt
4.40089921332086e-06	0.29781	0.664	0.703	0.0997904	1	Rnf111
4.53733248661268e-06	0.316905	0.751	0.791	0.102884	1	Cdk13
4.70223713195785e-06	0.297746	0.616	0.608	0.106623	1	Pik3cg
4.97298286457828e-06	0.253668	0.813	0.865	0.112762	1	Ambra1
5.25669735134264e-06	0.357604	0.432	0.394	0.119196	1	Pphln1
5.40264566045926e-06	0.30157	0.881	0.919	0.122505	1	Apobec1
5.40871784738484e-06	0.274107	0.659	0.684	0.122643	1	Ehbp1l1
5.82089912168262e-06	0.311977	0.413	0.37	0.131989	1	Stip1
6.11675727004237e-06	0.277921	0.455	0.415	0.138697	1	Fbxo28
6.1754873367851e-06	0.302613	0.842	0.848	0.140029	1	Alcam
6.30795389323178e-06	0.327062	0.689	0.698	0.143033	1	Ecpas
6.36532821433433e-06	0.345294	0.608	0.608	0.144334	1	Abcb7
7.59623091460475e-06	0.299139	0.567	0.553	0.172245	1	Rmnd5a
7.81029685907818e-06	0.252763	0.348	0.273	0.177098	1	Ccdc88b
8.37631798340662e-06	0.326766	0.499	0.458	0.189933	1	Aak1
8.69588259647451e-06	0.303587	0.647	0.665	0.197179	1	Scaf8
8.93634078793096e-06	0.257897	0.616	0.617	0.202632	1	Nup98
9.12479661227207e-06	0.291709	0.728	0.755	0.206905	1	Setd5
9.19049048766197e-06	0.29449	0.376	0.304	0.208394	1	Cep120
9.36563592143444e-06	0.33154	0.368	0.299	0.212366	1	Nectin1
9.49809909915616e-06	0.257042	0.755	0.807	0.215369	1	Kdm2a
9.55815382178232e-06	0.299714	0.67	0.672	0.216731	1	Map4
9.91184116009527e-06	0.262532	0.328	0.256	0.224751	1	Zdhhc17
1.04565735329398e-05	0.261881	0.618	0.606	0.237103	1	Gpr132
1.07051836650468e-05	0.303514	0.732	0.77	0.24274	1	Polr2a
1.10191997856041e-05	0.33631	0.571	0.553	0.24986	1	Nrf1
1.11812769632837e-05	0.414092	0.56	0.561	0.253535	1	Mgat5
1.12907208939189e-05	0.258098	0.483	0.43	0.256017	1	Fbrs
1.20512126536382e-05	0.258917	0.492	0.444	0.273261	1	Rc3h2
1.26651292485861e-05	0.407638	0.439	0.385	0.287182	1	Dock7
1.2679530029369e-05	0.284805	0.535	0.511	0.287508	1	Fam168b
1.29563422437104e-05	0.326181	0.645	0.677	0.293785	1	Anks1
1.4073835306754e-05	0.282304	0.449	0.408	0.319124	1	Ubap1
1.41236706913047e-05	0.270513	0.78	0.812	0.320254	1	Zbtb7a
1.42934783084279e-05	0.302453	0.68	0.698	0.324105	1	Tnpo1
1.4574624567228e-05	0.285202	0.459	0.416	0.33048	1	Chm
1.52172347266005e-05	0.256759	0.548	0.539	0.345051	1	Actn4
1.53122089214277e-05	0.282346	0.732	0.789	0.347204	1	Agps
1.53728223505403e-05	0.30229	0.474	0.444	0.348579	1	Ralgapb
1.5823229376108e-05	0.259944	0.695	0.75	0.358792	1	Pum1
1.62764683196762e-05	0.323686	0.723	0.775	0.369069	1	Xiap
1.69271295873281e-05	0.432348	0.492	0.47	0.383823	1	Rfx7
1.70504332763603e-05	0.335663	0.602	0.613	0.386619	1	Csnk1g1
1.71583977340276e-05	0.266981	0.695	0.753	0.389067	1	Smarca5
1.75057688735973e-05	0.253748	0.775	0.824	0.396943	1	Brd2
1.84905472403277e-05	0.261206	0.693	0.729	0.419273	1	Cep170
2.09001330607966e-05	0.25765	0.307	0.244	0.473911	1	Fam214b
2.28997453608889e-05	0.279514	0.523	0.497	0.519252	1	Usp48
2.3933735108532e-05	0.326129	0.522	0.503	0.542697	1	Atf2
2.46621507830044e-05	0.26726	0.33	0.263	0.559214	1	Prkar2a
2.5509282115919e-05	0.265578	0.633	0.667	0.578423	1	Ap2b1
2.66554336135437e-05	0.310887	0.53	0.522	0.604412	1	Frs2
2.82789818698503e-05	0.34665	0.314	0.261	0.641226	1	Sms
2.85594508116801e-05	0.351781	0.468	0.434	0.647586	1	R3hcc1l
3.01594167457559e-05	0.301848	0.511	0.506	0.683865	1	Gpbp1l1
3.22112571193955e-05	0.284668	0.677	0.699	0.73039	1	Rp2
3.27867593834819e-05	0.259131	0.927	0.967	0.74344	1	Uvrag
3.32983346386867e-05	0.285066	0.522	0.509	0.75504	1	Gpatch2l
3.40594438812773e-05	0.381452	0.328	0.273	0.772298	1	Bag3
3.59828047802237e-05	0.342572	0.64	0.658	0.81591	1	Usp47
3.60594559454923e-05	0.26701	0.742	0.801	0.817648	1	Ubac2
3.68290537295088e-05	0.291142	0.366	0.309	0.835099	1	N4bp2
3.71155307414465e-05	0.315837	0.609	0.632	0.841595	1	Fam13b
3.82159716229448e-05	0.389361	0.546	0.511	0.866547	1	Ldlrad4
3.83724358354314e-05	0.256385	0.681	0.72	0.870095	1	Ubr2
3.94679924146088e-05	0.260872	0.714	0.765	0.894937	1	Zfr
4.01163379057956e-05	0.357263	0.429	0.392	0.909638	1	Usp6nl
4.18297463252271e-05	0.2795	0.511	0.494	0.948489	1	Gtf2a1
4.30005827537864e-05	0.273915	0.704	0.727	0.975038	1	Faf1
4.31028781240165e-05	0.309237	0.577	0.601	0.977358	1	Wwp2
4.42880050994898e-05	0.350008	0.548	0.525	1	1	Hlcs
4.44249697103022e-05	0.275032	0.59	0.596	1	1	Acbd5
4.62217095127724e-05	0.264572	0.673	0.693	1	1	Zc3h7a
4.778334804411e-05	0.264769	0.708	0.734	1	1	Eif5b
4.85257507504139e-05	0.359236	0.267	0.199	1	1	Dpp4
4.86832507355328e-05	0.302473	0.598	0.606	1	1	Arih2
4.97681687954032e-05	0.331095	0.568	0.551	1	1	Cd180
5.0360372852507e-05	0.256691	0.659	0.675	1	1	Zfp292
5.04918590986635e-05	0.287075	0.798	0.853	1	1	Fam117b
5.17780093271836e-05	0.281477	0.515	0.516	1	1	Pqlc1
5.32578753389528e-05	0.275634	0.46	0.418	1	1	Pds5b
5.35074351397528e-05	0.26577	0.682	0.701	1	1	Aim2
5.39400363246499e-05	0.300194	0.319	0.252	1	1	B3galnt2
5.41019284383607e-05	0.311474	0.475	0.458	1	1	8030462N17Rik
5.60371769003283e-05	0.272801	0.42	0.363	1	1	Oxct1
5.6539350637889e-05	0.28489	0.256	0.183	1	1	Prim2
5.66407306394049e-05	0.2997	0.47	0.473	1	1	Med28
5.90720023415402e-05	0.308256	0.321	0.25	1	1	Cntln
6.21704241905684e-05	0.292735	0.708	0.743	1	1	Alpk1
6.52133764876519e-05	0.278215	0.429	0.402	1	1	Psip1
6.68870645044039e-05	0.263347	0.584	0.561	1	1	Psmd14
6.87515670119797e-05	0.294422	0.437	0.402	1	1	Zfp217
6.939035820785e-05	0.265351	0.576	0.592	1	1	Wdr37
9.46356382007848e-05	0.2955	0.512	0.491	1	1	Zmynd11
9.49494401115002e-05	0.42615	0.712	0.729	1	1	Arid5b
9.56615661441598e-05	0.306089	0.408	0.354	1	1	Rnf217
9.78843017983992e-05	0.277176	0.661	0.687	1	1	Syncrip
9.85865043308606e-05	0.30854	0.272	0.207	1	1	Gfod1
0.000100251	0.264313	0.297	0.233	1	1	Usp37
0.000105305	0.336644	0.521	0.503	1	1	Fut8
0.000140019	0.259673	0.618	0.644	1	1	Elmo2
0.000144004	0.412537	0.555	0.553	1	1	Pitpnc1
0.000151645	0.269501	0.621	0.667	1	1	Trappc8
0.000154024	0.28585	0.712	0.734	1	1	Rbm47
0.000156927	0.275447	0.363	0.318	1	1	Agl
0.000158164	0.284283	0.635	0.674	1	1	Pik3ca
0.000164856	0.257347	0.403	0.371	1	1	Adam9
0.000171142	0.304316	0.394	0.354	1	1	Nt5c2
0.000178471	0.272465	0.504	0.484	1	1	Ncoa6
0.000179474	0.308065	0.375	0.325	1	1	Mcu
0.000181363	0.327675	0.502	0.48	1	1	Man1c1
0.000181668	0.311907	0.251	0.183	1	1	Zeb1
0.000189981	0.320711	0.396	0.339	1	1	Slx4ip
0.000194249	0.308849	0.475	0.447	1	1	Nln
0.000195579	0.264586	0.255	0.192	1	1	Eefsec
0.000198616	0.264711	0.591	0.618	1	1	Chd8
0.000213399	0.267056	0.571	0.61	1	1	Stt3b
0.000218611	0.25086	0.756	0.813	1	1	Rapgef6
0.000219143	0.291393	0.488	0.463	1	1	Phkb
0.000220434	0.270582	0.608	0.642	1	1	Slmap
0.000235444	0.254858	0.541	0.542	1	1	Pdzd8
0.00024053	0.278139	0.624	0.663	1	1	March7
0.000257679	0.270045	0.368	0.332	1	1	Mtf2
0.000259537	0.300238	0.272	0.211	1	1	Sp4
0.000272506	0.268477	0.779	0.846	1	1	Wdfy3
0.000273962	0.26045	0.67	0.712	1	1	Cbfb
0.000279341	0.259405	0.436	0.404	1	1	Sos1
0.00030366	0.292687	0.532	0.544	1	1	Trim33
0.000342267	0.275431	0.67	0.727	1	1	Gpatch8
0.000346959	0.309501	0.309	0.263	1	1	Gm35853
0.000349188	0.307147	0.342	0.292	1	1	L3mbtl3
0.000379912	0.264872	0.488	0.499	1	1	Aqr
0.000382503	0.254822	0.582	0.617	1	1	Ppp2r5e
0.000385055	0.26256	0.519	0.508	1	1	Smarcc2
0.000403821	0.256985	0.288	0.235	1	1	5430427O19Rik
0.000472557	0.288639	0.469	0.454	1	1	Fmr1
0.000488993	0.314463	0.391	0.361	1	1	BC035044
0.000493166	0.261215	0.356	0.318	1	1	Nlrc4
0.000521459	0.331551	0.416	0.378	1	1	Kansl1l
0.000534469	0.279128	0.37	0.337	1	1	Lrp6
0.0005669	0.327364	0.48	0.472	1	1	Myo18a
0.000595178	0.252865	0.402	0.375	1	1	Phka2
0.000609724	0.357735	0.563	0.561	1	1	Igf1r
0.000688479	0.273185	0.54	0.57	1	1	Supt6
0.000707627	0.338096	0.501	0.503	1	1	Smc4
0.000756814	0.259126	0.44	0.43	1	1	Arl5a
0.000784763	0.291096	0.507	0.508	1	1	Dym
0.000786374	0.357776	0.493	0.48	1	1	AW554918
0.000808924	0.314428	0.451	0.432	1	1	Klf7
0.00083533	0.314076	0.437	0.401	1	1	Scaper
0.000917868	0.286939	0.364	0.333	1	1	Gucd1
0.000925719	0.26215	0.819	0.846	1	1	Mob3b
0.000968259	0.278207	0.371	0.339	1	1	5530601H04Rik
0.00099896	0.279733	0.488	0.494	1	1	Dr1
0.00110354	0.253622	0.459	0.447	1	1	Khdc4
0.00117167	0.330613	0.45	0.432	1	1	Gramd1b
0.00138088	0.278068	0.283	0.23	1	1	Btrc
0.00140212	0.258482	0.607	0.63	1	1	Btaf1
0.00140826	0.251746	0.38	0.356	1	1	Ric8b
0.001436	0.296547	0.503	0.48	1	1	Cep128
0.00146427	0.253645	0.439	0.43	1	1	Casc3
0.00149499	0.280952	0.441	0.434	1	1	Dmtf1
0.00151849	0.253724	0.421	0.402	1	1	Arhgap4
0.00156208	0.351945	0.423	0.411	1	1	Cd14
0.00167486	0.272611	0.525	0.563	1	1	Cr1l
0.00174741	0.254967	0.55	0.558	1	1	Parl
0.00175476	0.778814	0.418	0.423	1	1	Hmox1
0.0018757	0.274194	0.54	0.561	1	1	Atxn10
0.00208968	0.251906	0.485	0.475	1	1	Tiam2
0.00237661	0.287931	0.519	0.53	1	1	Mtm1
0.00264759	0.266722	0.638	0.668	1	1	Cdk19
0.00290834	0.376063	0.347	0.311	1	1	Eml6
0.00300293	0.29161	0.411	0.396	1	1	Naa16
0.00321343	0.264709	0.496	0.48	1	1	Pibf1
0.00374766	0.30856	0.636	0.68	1	1	Tnfaip8
0.00376286	0.272172	0.493	0.516	1	1	Micu2
0.00384004	0.269315	0.565	0.604	1	1	Prr14l
0.00389497	0.30338	0.427	0.435	1	1	Pspc1
0.00420203	0.264834	0.625	0.668	1	1	Crebrf
0.00453782	0.30227	0.579	0.623	1	1	Sod2
0.00490768	0.293619	0.478	0.491	1	1	Gtf2f2
0.005354	0.271639	0.434	0.418	1	1	Nf1
0.00550353	0.286056	0.592	0.623	1	1	Fbxl20
0.00587846	0.295322	0.412	0.406	1	1	Kif13b
0.00614318	0.251193	0.372	0.358	1	1	Tmem156
0.00719572	0.256823	0.469	0.492	1	1	Rictor
0.00740797	0.29286	0.411	0.402	1	1	Kat6b
0.00874347	0.256021	0.412	0.409	1	1	Swt1
0.00880389	0.292319	0.441	0.435	1	1	Zfp609
0.0093139	0.261954	0.445	0.447	1	1	Arhgef11
0.00947633	0.251601	0.402	0.399	1	1	Madd
2.24671100897317e-255	3.81581	0.898	0.019	5.09441721284667e-251	6	F13a1
6.65226724524866e-241	3.0406	0.903	0.057	1.50840159786013e-236	6	Ly6c2
5.88978745114168e-238	2.76217	0.957	0.117	1.33550930454638e-233	6	Ccr2
2.08498795757044e-222	3.44356	0.902	0.117	4.72771019379097e-218	6	Fn1
1.46417885442779e-191	2.15826	0.991	0.778	3.32002555241501e-187	6	S100a6
9.48077760449931e-191	2.17226	0.993	0.972	2.14976632182022e-186	6	Lyz2
5.02475583370502e-186	2.11431	0.826	0.087	1.13936338529261e-181	6	Slfn5
1.08865077938552e-183	1.80576	0.984	0.749	2.46851564225667e-179	6	Npc2
2.29544342747389e-181	2.0803	0.99	0.819	5.20491797179704e-177	6	Vim
9.33720099720735e-172	2.21336	0.896	0.298	2.11721032611677e-167	6	S100a10
3.76812990989882e-171	2.57196	0.953	0.35	8.54423457069558e-167	6	Plcb1
4.25128894621837e-168	1.68803	0.794	0.105	9.63979768555016e-164	6	Sell
4.58933420835965e-168	1.91445	0.988	0.703	1.04063153174555e-163	6	S100a4
1.29344438593991e-167	1.28668	0.677	0.019	2.93288514511875e-163	6	Ly6c1
7.86284771810623e-167	1.76001	0.862	0.207	1.78290072008059e-162	6	Hopx
8.68135091307882e-164	1.89295	0.974	0.783	1.96849631954062e-159	6	Tmsb10
1.11147605919027e-163	1.15465	0.997	0.975	2.52027196421393e-159	6	Rps9
6.1361806752719e-158	1.60577	0.971	0.885	1.3913789681179e-153	6	Lgals3
6.34723827790677e-153	1.30631	0.978	0.944	1.43923627951536e-148	6	Rpl28
3.65932477732836e-151	1.94138	0.893	0.283	8.29751893259205e-147	6	Atrnl1
1.84184980258196e-150	1.36217	0.991	0.956	4.1763944273546e-146	6	Rplp0
1.58078444677721e-148	1.34498	0.815	0.173	3.58442873306731e-144	6	Capg
6.03742322771605e-145	1.2103	0.988	0.962	1.36898571688461e-140	6	Rpl32
3.67867795441054e-142	1.73975	0.957	0.546	8.3414022616259e-138	6	Mndal
1.54254285676248e-141	1.51191	0.936	0.407	3.49771592770892e-137	6	Tgfbi
1.26132209162768e-140	1.00013	0.997	0.986	2.86004784276578e-136	6	Tpt1
1.45592634338868e-140	1.35092	0.636	0.041	3.30131298363383e-136	6	Gas7
6.9503578763465e-138	1.31262	0.974	0.875	1.57599364846157e-133	6	Cd52
9.3171536548651e-138	1.03467	0.991	0.976	2.11266459124066e-133	6	Rpl13
3.20742761674808e-137	1.70886	0.91	0.353	7.27284212097626e-133	6	Wfdc17
1.16524055150726e-136	1.94736	0.978	0.693	2.64218295054271e-132	6	Crip1
7.81440532036534e-136	1.35291	0.95	0.611	1.77191640639284e-131	6	Nme2
9.33383864281874e-135	1.1878	0.981	0.857	2.11644791225915e-130	6	Alox5ap
3.93008165651447e-134	1.40051	0.959	0.673	8.91146015614655e-130	6	Anxa2
1.86979949359094e-133	1.4706	0.946	0.672	4.23977035171745e-129	6	Tspo
4.40234159597448e-133	1.15628	0.969	0.889	9.98230956887214e-129	6	Rps18
3.55105305606204e-132	1.35281	0.993	0.875	8.05201280462067e-128	6	Ahnak
2.53435566147985e-130	0.954963	0.995	0.983	5.74665146240555e-126	6	Psap
3.11513939068799e-129	1.08415	0.984	0.953	7.06357856838501e-125	6	Rps5
3.84192107994608e-129	1.0624	0.995	0.986	8.71155604877773e-125	6	Rpsa
1.41120616525683e-125	0.868477	0.995	0.981	3.19990997971986e-121	6	Eef1a1
1.61815485403873e-125	0.937243	0.988	0.977	3.66916613153281e-121	6	Rpl19
4.63488478751115e-125	1.20511	0.617	0.059	1.05096012556815e-120	6	Abca9
3.76376257075069e-124	2.14959	0.931	0.537	8.53433162917718e-120	6	Ifi27l2a
6.97963745723234e-124	1.51868	0.931	0.55	1.58263279342743e-119	6	Ifi30
7.59834873032954e-124	1.35499	0.974	0.83	1.72292557460222e-119	6	H2afz
2.26809096640555e-122	1.08996	0.971	0.839	5.14289626632458e-118	6	Rpl36al
8.82266009635679e-122	1.45713	0.914	0.389	2.0005381768489e-117	6	Ms4a4c
1.75984666897768e-121	1.00993	0.986	0.972	3.9904523219069e-117	6	Rps12
4.41295127139526e-121	1.15375	0.95	0.717	1.00063670078888e-116	6	Sec61b
1.03086875010347e-120	1.00569	0.972	0.945	2.33749489085963e-116	6	Rpl10
3.77899235944346e-120	1.20574	0.981	0.952	8.56886517503806e-116	6	Ifitm3
6.52295737044478e-120	1.14326	0.974	0.918	1.47908058374835e-115	6	Rpl10a
6.56417621343928e-120	0.96033	0.979	0.944	1.48842695639736e-115	6	Rpl24
1.87831995208914e-119	0.942783	0.986	0.956	4.25909049136213e-115	6	Rpl18
4.66895224134597e-119	1.00025	0.967	0.886	1.0586849207252e-114	6	Naca
5.19706433880304e-119	0.901254	0.984	0.966	1.17843433882359e-114	6	Rps10
3.18787316311649e-118	0.937315	0.983	0.953	7.22850239736665e-114	6	Rps3
4.22887390721211e-118	1.07358	0.722	0.127	9.58897158460346e-114	6	Msr1
4.25560521492248e-118	1.01086	0.972	0.892	9.64958482483672e-114	6	Rpl7a
5.82430617978542e-116	1.0841	0.99	0.962	1.32066142626634e-111	6	Rpl41
1.03938486724462e-115	0.883749	0.988	0.971	2.35680518647717e-111	6	Rpl18a
8.38880055744223e-114	0.995848	0.972	0.916	1.90216052640003e-109	6	Rpl23a
2.31772182483124e-113	0.945279	0.978	0.946	5.25543423780483e-109	6	Rps7
1.30680904435997e-112	0.859995	0.988	0.96	2.96318950808622e-108	6	Rpl11
8.0494993289483e-112	0.766939	0.525	0.028	1.82522397283903e-107	6	AI839979
1.46470392465682e-111	1.02233	0.986	0.967	3.32121614915935e-107	6	Rps20
2.16689816030708e-111	1.19337	0.962	0.663	4.91344157849632e-107	6	Emb
2.38978800666437e-111	0.99186	0.978	0.955	5.41884430511145e-107	6	Rps26
3.9266124355118e-110	0.813685	0.984	0.961	8.90359369752302e-106	6	Rpl17
4.88744151663482e-110	0.87161	0.983	0.967	1.10822736389695e-105	6	Rps4x
4.36696610046265e-109	1.10359	0.642	0.1	9.90209563279906e-105	6	Rnd3
2.21493386919669e-108	0.979356	0.979	0.956	5.0223625484035e-104	6	Rpl39
2.62191337415671e-108	0.949807	0.978	0.941	5.94518857590035e-104	6	Rps6
3.26801743124527e-108	0.839017	0.986	0.972	7.41022952534864e-104	6	Rpl6
1.17580342499983e-107	0.949647	0.969	0.916	2.66613426618711e-103	6	Rpl22
7.78085663390005e-106	1.2371	0.865	0.385	1.76430924173684e-101	6	Aprt
1.04781030245339e-104	0.880502	0.978	0.944	2.37590986081307e-100	6	Rps15a
5.0101181411934e-103	0.92374	0.969	0.874	1.1360442885156e-98	6	Rpl14
2.17493343115017e-101	1.25034	0.851	0.325	4.93166155513301e-97	6	Ifi202b
9.28436033839708e-101	1.24617	0.948	0.462	2.10522870673154e-96	6	Arhgef37
1.07160006177832e-100	0.755938	0.986	0.976	2.42985314008235e-96	6	Rpl23
1.93695225255358e-100	1.401	0.834	0.349	4.39203923266525e-96	6	Lgals1
2.75208008752469e-100	1.18454	0.732	0.198	6.24034159846223e-96	6	Ifi204
5.95798646429575e-100	0.73282	0.484	0.029	1.35097343077906e-95	6	Olfm1
2.45254794901489e-99	0.766605	0.993	0.974	5.56115247439126e-95	6	Rps8
3.77455963004367e-99	0.703474	0.991	0.983	8.55881396112402e-95	6	Rps24
2.12239010048537e-98	0.76559	0.984	0.957	4.81251955285057e-94	6	Rpl7
1.83391101808259e-96	1.09196	0.642	0.126	4.15839323350226e-92	6	Slfn1
2.08859499546716e-96	0.941211	0.967	0.84	4.73588915222179e-92	6	Eef1b2
2.65347812350408e-96	0.989898	0.978	0.94	6.01676164504551e-92	6	Rps28
1.66743718974565e-95	1.37574	0.634	0.132	3.78091382774825e-91	6	Ifi44
2.40371514917596e-95	1.30103	0.794	0.263	5.4504241007565e-91	6	Morrbid
5.23308584096274e-95	2.37682	0.551	0.088	1.1866022144383e-90	6	Chil3
8.40506974861022e-95	0.817102	0.974	0.912	1.90584956549737e-90	6	Cox4i1
1.25762679343378e-94	1.15305	0.988	0.961	2.8516687541111e-90	6	Plac8
1.32785430987607e-94	0.854414	0.964	0.941	3.01090964764398e-90	6	Rpl15
2.12694021851109e-94	0.963981	0.978	0.933	4.8228369454739e-90	6	Rpl3
3.48102443327876e-94	0.944138	0.96	0.742	7.89322290245959e-90	6	Sub1
1.01140303024713e-93	0.811599	0.456	0.027	2.29335637108536e-89	6	Cd177
1.07901241571911e-93	1.00381	0.762	0.241	2.44666065264309e-89	6	Clec4a2
5.94761854697293e-93	0.702411	0.984	0.975	1.34862250552611e-88	6	Rps16
1.94010072831395e-92	0.839168	0.491	0.043	4.39917840145189e-88	6	Ahr
2.74956756049185e-91	0.722225	0.981	0.968	6.23464444341528e-87	6	Rpl9
9.77586530541387e-91	0.701297	0.979	0.946	2.2166774580026e-86	6	Rpl30
1.12233306624095e-89	0.672825	0.991	0.975	2.54489022770135e-85	6	Rpl27a
2.83014779905549e-89	0.825967	0.978	0.959	6.41736013435832e-85	6	Rpl37
3.23490789400988e-89	0.775483	0.679	0.157	7.33515364966741e-85	6	Stx3
7.04918829328331e-89	0.835264	0.96	0.907	1.59840344550199e-84	6	Rpl21
2.04433501574749e-88	0.870384	0.553	0.082	4.63552964820743e-84	6	Ifi44l
4.92652863572943e-87	0.944759	0.948	0.741	1.11709036815165e-82	6	Mrpl33
7.01365662700755e-87	0.892597	0.94	0.663	1.59034664017396e-82	6	Erp29
1.13032327977723e-86	0.789562	0.748	0.224	2.56300803689487e-82	6	Evi2a
3.97005410991266e-86	0.739076	0.988	0.975	9.00209769422696e-82	6	Rplp1
5.35209465295507e-86	0.711772	0.988	0.964	1.21358746255756e-81	6	Rack1
5.41475578636307e-86	0.864621	0.44	0.031	1.22779587455783e-81	6	Itga1
9.8028108911361e-86	0.773312	0.62	0.137	2.22278736956511e-81	6	Slc25a4
2.17264629607953e-85	1.04186	0.68	0.188	4.92647547636032e-81	6	Fam102b
6.14202752943574e-85	1.32324	0.926	0.629	1.39270474229956e-80	6	Fos
2.16813603468767e-84	0.686503	0.978	0.966	4.9162484586543e-80	6	Rpl34
2.23351889412277e-84	1.27345	0.917	0.66	5.06450409242337e-80	6	Anxa1
5.80966269662246e-84	0.726123	0.957	0.927	1.31734101645914e-79	6	Rpl26
1.1848858328148e-83	0.879484	0.95	0.756	2.68672862590756e-79	6	Rpl31
1.25903519474432e-83	0.617425	0.991	0.973	2.85486230408274e-79	6	Rps27a
6.41681906790641e-83	0.886803	0.915	0.596	1.45501372364778e-78	6	H2afj
6.89302570402302e-83	0.673446	0.984	0.964	1.56299357838722e-78	6	Rpl8
1.00415450937833e-82	0.745656	0.636	0.158	2.27692035001536e-78	6	Ethe1
1.46939159039699e-82	0.974175	0.964	0.86	3.33184543122517e-78	6	Rps2
1.83426795783492e-82	0.902395	0.699	0.203	4.15920259439069e-78	6	Slpi
1.94688743197735e-82	0.953969	0.788	0.286	4.41456725200864e-78	6	Gng2
2.31986374382025e-82	1.02558	0.919	0.52	5.26029103911241e-78	6	Plbd1
3.29452237693559e-82	0.883407	0.489	0.064	7.47032948970145e-78	6	Tbxas1
1.85391952333133e-81	0.751867	0.551	0.101	4.2037625191538e-77	6	Ifi211
2.27516748722101e-81	0.572891	0.993	0.985	5.15894227727363e-77	6	Fau
1.39099026753821e-80	1.0803	0.96	0.763	3.15407043164289e-76	6	S100a11
3.15295586036651e-80	0.836064	0.477	0.061	7.14932741338105e-76	6	F5
3.60585032211699e-80	0.773583	0.976	0.87	8.17626560540028e-76	6	Eef2
4.71649584982819e-80	0.772608	0.971	0.887	1.06946543394854e-75	6	Rpl4
2.81574546608904e-79	0.61333	0.981	0.975	6.3847028443569e-75	6	Rplp2
3.48797252501837e-79	0.809097	0.397	0.024	7.90897770047916e-75	6	Emp1
4.08011818253513e-79	0.834126	0.815	0.336	9.2516679788984e-75	6	Mcub
6.80011607900978e-79	0.823063	0.94	0.771	1.54192632091547e-74	6	Atp6v0c
1.80546882617692e-78	0.889662	0.777	0.318	4.09390056335617e-74	6	Cstb
5.31563030831306e-78	0.830559	0.955	0.797	1.20531917240999e-73	6	Psma7
7.61333754728573e-78	0.837153	0.978	0.878	1.72632428884704e-73	6	Prdx5
1.35231453135922e-77	0.786983	0.95	0.807	3.06637319985704e-73	6	Btf3
5.94558859828122e-77	0.992593	0.883	0.489	1.34816221466027e-72	6	C3
4.42499465932029e-76	0.791541	0.781	0.33	1.00336753900087e-71	6	Tmem256
7.336185016871e-76	0.587776	0.976	0.964	1.6634799525755e-71	6	Rps14
7.48509148164526e-76	0.841321	0.475	0.068	1.69724449346306e-71	6	Mmp8
1.03456477981779e-75	0.769166	0.962	0.787	2.34587563823685e-71	6	Eif3f
1.07842764921432e-75	0.651428	0.976	0.946	2.44533469459347e-71	6	Sem1
1.15038231667138e-75	1.04749	0.922	0.617	2.60849190305235e-71	6	Ctsc
2.2348098933323e-75	1.15714	0.848	0.452	5.067431433131e-71	6	Ifi203
8.10937152731435e-75	0.821917	0.933	0.653	1.83879999381853e-70	6	Ptpn18
1.4250315785529e-74	0.698714	0.48	0.071	3.23125910436869e-70	6	Ms4a8a
1.7443611760052e-74	0.882112	0.959	0.932	3.95533896659179e-70	6	Rpl12
3.49235563200109e-74	0.582838	0.44	0.051	7.91891639556248e-70	6	Ndrg1
8.70364889879473e-74	0.710059	0.962	0.843	1.9735523878017e-69	6	Npm1
1.01673044835291e-73	0.784232	0.959	0.872	2.30543629164023e-69	6	Rps17
1.7346930284215e-73	0.702813	0.622	0.157	3.93341644194575e-69	6	Naaa
7.6655858194017e-73	0.867004	0.921	0.646	1.73817158454934e-68	6	Pira2
3.03532193994552e-72	0.800067	0.888	0.384	6.88259249882646e-68	6	Jaml
3.24749199218469e-72	0.599981	0.991	0.971	7.36368809227878e-68	6	Rps3a1
4.04592614383338e-72	0.626551	0.991	0.954	9.17413753114218e-68	6	Rps15
4.1124446918788e-72	0.823881	0.782	0.321	9.32496833883518e-68	6	Itgb7
4.41077960043192e-72	0.837502	0.934	0.777	1.00014427439794e-67	6	Sh3bgrl3
6.09279302203894e-72	0.540248	0.477	0.073	1.38154081774733e-67	6	Mfsd7a
1.3564049486308e-71	0.819505	0.995	0.971	3.07564822102034e-67	6	Actg1
1.48787580468513e-71	0.594675	0.972	0.963	3.37375838712354e-67	6	Rps13
1.05284917772022e-70	0.778785	0.972	0.728	2.38733551048059e-66	6	Emilin2
1.32063712722162e-70	0.778292	0.682	0.221	2.99454468597503e-66	6	Stard9
2.7560738574736e-70	0.789114	0.957	0.789	6.2493974718214e-66	6	Rpl36a
1.99346111785323e-69	0.631388	0.528	0.111	4.52017308473219e-65	6	Gatm
2.32700932869082e-69	0.596855	0.979	0.952	5.27649365280643e-65	6	Rpl27
2.66204618426732e-69	0.519747	0.972	0.975	6.03618972282614e-65	6	Rps23
1.80839013331403e-68	0.565956	0.983	0.968	4.10052462728957e-64	6	Rpl35a
2.6792577731684e-68	0.790928	0.782	0.312	6.07521700065936e-64	6	Cebpd
4.14353528916397e-67	0.843694	0.886	0.571	9.3954662681793e-63	6	Dbi
7.43832420925175e-67	0.845744	0.945	0.801	1.68664001444783e-62	6	Rbm3
9.51525522616102e-66	0.614327	0.52	0.109	2.15758412253201e-61	6	Fgl2
1.07078070478767e-65	0.914479	0.891	0.508	2.42799524810604e-61	6	Ly86
1.11258846352974e-65	0.581594	0.302	0.008	2.52279434105369e-61	6	Prtn3
1.23199045264669e-65	0.62387	0.565	0.136	2.79353835137637e-61	6	Lgals9
3.90192318617049e-65	0.738907	0.905	0.643	8.84761082464158e-61	6	Ppib
8.35631514247779e-65	0.544762	0.983	0.967	1.89479445855684e-60	6	Tyrobp
2.70746192951179e-64	0.364139	0.313	0.012	6.13916992516798e-60	6	Cd300lg
4.46167606163921e-64	0.792359	0.898	0.608	1.01168504697669e-59	6	Ctsh
4.57625722447568e-64	1.27553	0.332	0.023	1.03766632564986e-59	6	Vcan
1.78398794198526e-63	0.794049	0.663	0.231	4.04519265845158e-59	6	Ifi209
2.07288837438542e-63	0.632949	0.988	0.975	4.70027438891895e-59	6	Rpl37a
5.39242140297597e-63	0.595475	0.983	0.913	1.2227315531248e-58	6	Pabpc1
8.56805434148171e-63	0.629162	0.967	0.868	1.94280632193098e-58	6	Clta
2.05315058801872e-62	0.601694	0.38	0.046	4.65551895833244e-58	6	Cd93
3.20762781237478e-62	0.73247	0.867	0.518	7.27329606455981e-58	6	Esd
8.79739867153556e-62	0.817387	0.363	0.039	1.99481014877069e-57	6	Tmem176b
1.29649984794423e-61	0.428512	0.383	0.045	2.93981340521355e-57	6	Adgrg5
1.56769845314594e-61	0.686191	0.741	0.297	3.55475624250841e-57	6	Pnp
2.70354207913919e-61	0.550031	0.344	0.03	6.13028166444812e-57	6	Batf3
1.77423763954428e-60	0.710304	0.888	0.615	4.02308384766665e-56	6	Aldh2
1.95332280580887e-60	0.565024	0.508	0.117	4.42915946217162e-56	6	C1galt1c1
3.31879685230711e-60	0.639729	0.646	0.217	7.52537186260637e-56	6	Esyt1
3.79857623497907e-60	0.475668	0.413	0.064	8.61327161281505e-56	6	Rgs18
1.18991437063674e-59	0.643641	0.952	0.789	2.6981308354188e-55	6	Atp5h
1.97668771063624e-59	0.701242	0.886	0.632	4.48213938386767e-55	6	Akr1a1
7.27792005718379e-59	0.532749	0.573	0.163	1.65026837296642e-54	6	Ssbp4
1.75445809676925e-58	0.901791	0.632	0.212	3.97823373442428e-54	6	Sgms2
2.06079011097457e-58	0.685211	0.794	0.416	4.67284157663483e-54	6	Gm10260
3.7898407859887e-58	0.823054	0.677	0.254	8.59346398222937e-54	6	Irf7
5.4560888915753e-58	0.502272	0.984	0.978	1.2371681561647e-53	6	Rps11
5.8721471727013e-58	0.84206	0.946	0.738	1.33150937141002e-53	6	Hp
9.44062316516926e-58	0.836521	0.601	0.192	2.14066130270213e-53	6	Fosb
3.19591728326002e-57	0.664109	0.924	0.687	7.2467424397921e-53	6	Atp5c1
3.23854271314746e-57	0.506215	0.404	0.067	7.34339560206186e-53	6	Ldhb
4.10032883534701e-57	0.700315	0.865	0.558	9.29749563414936e-53	6	Ndufb1-ps
5.35994444946968e-57	0.708666	0.914	0.667	1.21536740391725e-52	6	Anxa5
9.76468489299027e-57	0.578788	0.978	0.939	2.21414229948554e-52	6	Rpl5
1.48800534653739e-56	0.608553	0.518	0.136	3.37405212327352e-52	6	Xaf1
1.66033315795854e-56	0.875072	0.793	0.397	3.76480543567099e-52	6	Ifi207
3.04837654846276e-56	0.564392	0.653	0.22	6.9121938236393e-52	6	Vwa5a
4.31852077269607e-56	0.528541	0.546	0.149	9.79224585208834e-52	6	Svip
4.82879443264559e-56	0.759598	0.589	0.196	1.09492913760239e-51	6	Myof
7.4376201800001e-56	0.583045	0.442	0.088	1.68648037581502e-51	6	Fam129b
2.76539878914536e-55	0.368764	0.295	0.019	6.27054175438711e-51	6	Clec5a
3.57277401494293e-55	0.933133	0.905	0.592	8.1012650788831e-51	6	Gda
4.11195741491851e-55	0.669504	0.701	0.291	9.32386343832772e-51	6	Rgs10
4.59318686598341e-55	0.790338	0.891	0.589	1.04150512186174e-50	6	Mgst1
1.01148043777503e-54	0.77554	0.862	0.478	2.29353189265487e-50	6	Tiam1
1.06987564591639e-54	0.63416	0.66	0.237	2.42594302711541e-50	6	Tns3
1.20191237388865e-54	0.632828	0.767	0.368	2.7253363077925e-50	6	Mrpl30
2.06127145579475e-54	0.683505	0.87	0.531	4.6739330260146e-50	6	Sec11c
2.14377437294723e-54	0.440027	0.39	0.065	4.86100839065784e-50	6	Ckap4
4.12218301197927e-54	0.662131	0.976	0.943	9.34704997966299e-50	6	Rpl38
4.8870745105799e-54	0.444286	0.39	0.064	1.10814414527399e-49	6	Arrdc4
4.95761248203549e-54	0.594283	0.959	0.868	1.12413863030155e-49	6	Cox8a
5.52856125258435e-54	0.430887	0.373	0.057	1.2536012640235e-49	6	S100a1
5.82989477544015e-54	0.611309	0.788	0.385	1.32192864033105e-49	6	Rpl29
5.86792546870501e-54	0.687202	0.646	0.244	1.33055210002886e-49	6	Bst2
6.37718213427187e-54	0.778537	0.978	0.868	1.44602604894615e-49	6	Dock10
7.12652236120604e-54	0.753732	0.696	0.299	1.61593894540347e-49	6	Pdlim1
7.70032708476145e-54	0.640164	0.919	0.693	1.74604916646966e-49	6	Atp5f1
8.30996820527236e-54	0.778204	0.712	0.292	1.88428529054551e-49	6	Atf3
9.64913424918900e-54	0.459514	0.991	0.989	2.1879411910036e-49	6	H3f3a
9.70080832607951e-54	0.992893	0.753	0.35	2.19965828793853e-49	6	Stxbp6
1.00631983745634e-53	0.684784	0.848	0.543	2.28183023143224e-49	6	Gng10
1.62190749147983e-53	0.618636	0.978	0.935	3.67767523693051e-49	6	Arhgdib
1.70803896324409e-53	0.610068	0.896	0.591	3.87297834915598e-49	6	Reep5
2.17247400438597e-53	0.602718	0.779	0.379	4.92608480494519e-49	6	S100a13
3.15397885138787e-53	0.503085	0.984	0.969	7.15164704552199e-49	6	Rpl13a
4.6585195358657e-53	0.597287	0.948	0.727	1.05631930475755e-48	6	Arf5
1.30216470091112e-52	0.689197	0.888	0.692	2.95265845931597e-48	6	Sec61g
1.55920872160996e-52	0.693259	0.834	0.501	3.53550577625059e-48	6	P4hb
1.75524520607781e-52	0.522107	0.708	0.279	3.98001850478143e-48	6	Pstpip1
3.23866311658027e-52	0.638799	0.715	0.316	7.34366861684575e-48	6	Pycard
1.48071852388475e-51	0.617302	0.876	0.509	3.35752925290868e-47	6	Cmtm7
1.6986881173149e-51	0.738328	0.667	0.287	3.85177530601153e-47	6	H2-DMa
1.80110964787287e-51	0.622753	0.701	0.287	4.08401612655174e-47	6	Dpy19l1
3.06484393838525e-51	0.719022	0.867	0.499	6.94953363028856e-47	6	2410006H16Rik
3.80625879103174e-51	1.02671	0.682	0.299	8.63069180866448e-47	6	Tex14
7.46982743121871e-51	0.393763	0.266	0.015	1.69378337002884e-46	6	9630028H03Rik
8.19401591417938e-51	0.396428	0.254	0.011	1.85799310854017e-46	6	Ifi205
1.57132526195696e-50	0.617346	0.889	0.548	3.56298003148741e-46	6	Ap2a2
4.37341842898296e-50	0.675607	0.788	0.427	9.91672628771886e-46	6	Mcemp1
4.64220881768662e-50	0.466089	0.497	0.131	1.05262084941044e-45	6	Mefv
4.78388782697276e-50	0.778218	0.798	0.376	1.08474656476607e-45	6	Apba1
9.00135732274315e-50	0.555251	0.604	0.217	2.04105777293201e-45	6	Zfas1
1.23582039735021e-49	0.620732	0.919	0.65	2.8022227509916e-45	6	Gpx4
1.24589245731507e-49	0.655088	0.891	0.633	2.82506114696192e-45	6	Cox5b
1.26795958800709e-49	0.605363	0.375	0.066	2.87509836580608e-45	6	Maf
2.78430024734536e-49	0.512154	0.603	0.211	6.31340081085561e-45	6	Comt
3.32461570585401e-49	0.63931	0.874	0.558	7.53856611302396e-45	6	Ssr4
3.65257053682345e-49	0.695383	0.813	0.497	8.28220369224716e-45	6	Lamtor4
3.866491990281e-49	0.640039	0.979	0.855	8.76727058796217e-45	6	Mpeg1
9.4841824623204e-49	0.604191	0.972	0.912	2.15053837333115e-44	6	Fxyd5
1.15076716038332e-48	0.511746	0.585	0.194	2.60936453616918e-44	6	Hpse
1.3328372834344e-48	0.645294	0.796	0.406	3.02220854018749e-44	6	Reep3
1.6752095360956e-48	0.601052	0.931	0.757	3.79853762309678e-44	6	Slc25a3
4.18374544292973e-48	0.603122	0.731	0.353	9.48664279184317e-44	6	Krtcap2
5.63018042752246e-48	0.488347	0.378	0.072	1.27664341194072e-43	6	Oas2
7.89426861360869e-48	0.565217	0.969	0.942	1.79002540813577e-43	6	Rpl36
1.48799868599352e-47	0.578374	0.953	0.729	3.3740370204903e-43	6	Unc93b1
1.68531541368855e-47	0.670835	0.399	0.085	3.82145270053878e-43	6	Isg15
1.74017769089339e-47	0.626643	0.523	0.17	3.94585291410075e-43	6	Eif2ak2
1.80996312108459e-47	0.622382	0.941	0.797	4.10409137705931e-43	6	Cox6c
2.83945205973075e-47	0.655193	0.598	0.208	6.43845754543948e-43	6	Aif1
3.06162373770326e-47	0.720167	0.473	0.136	6.94223182524213e-43	6	B930036N10Rik
7.14591273857489e-47	0.626706	0.976	0.862	1.62033571347186e-42	6	Slfn2
7.89469637587739e-47	0.588992	0.798	0.395	1.7901224032302e-42	6	Plekho1
8.56723678816488e-47	0.616506	0.941	0.846	1.94262094171639e-42	6	Rpl35
1.15698519706641e-46	0.502468	0.979	0.975	2.62346393434808e-42	6	Rps19
1.3982420525744e-46	0.311279	0.285	0.029	3.17051385421246e-42	6	Tmem205
1.68647786222553e-46	0.564838	0.739	0.356	3.8240885525964e-42	6	Ndufc2
1.72079856137029e-46	0.559544	0.933	0.789	3.90191073790713e-42	6	Eif3h
1.73613832037582e-46	0.603433	0.898	0.592	3.93669364145216e-42	6	Grn
1.91916288587412e-46	0.545204	0.389	0.082	4.35170184371957e-42	6	Snx24
2.09020812175654e-46	0.466384	0.979	0.958	4.73954691608296e-42	6	Rps25
2.33860286766776e-46	0.600578	0.945	0.829	5.30278200243664e-42	6	Slc25a5
2.48080378652892e-46	0.799567	0.801	0.48	5.62522258595433e-42	6	Trim30a
1.02819194006848e-45	0.440464	0.42	0.096	2.33142522410527e-41	6	Sulf2
1.14448588875115e-45	0.598889	0.732	0.341	2.59512175274322e-41	6	Dnajb14
1.21185481339892e-45	0.55412	0.929	0.765	2.74788078938206e-41	6	Eif3k
1.51465380660007e-45	0.826202	0.501	0.157	3.43447750646566e-41	6	Arhgap24
1.65501262371881e-45	0.459847	0.497	0.149	3.7527411242824e-41	6	Ppfia4
3.38479362950437e-45	0.401567	0.383	0.08	7.67501955490117e-41	6	Ms4a4b
4.53666460118362e-45	0.916242	0.762	0.459	1.02868869831839e-40	6	Tagln2
6.55818802567539e-45	0.569665	0.648	0.269	1.48706913482189e-40	6	Cebpa
7.47651391102976e-45	0.649237	0.903	0.628	1.695299529326e-40	6	Ms4a6b
9.16614595867939e-45	0.575045	0.358	0.068	2.07842359613055e-40	6	Aoah
2.5581201776433e-44	0.492654	0.323	0.052	5.80053750280619e-40	6	Ctdspl
3.48260111249519e-44	0.592003	0.805	0.421	7.89679802258285e-40	6	Hacd4
3.76056189928804e-44	0.345835	0.416	0.098	8.52707410663564e-40	6	Plxnd1
4.15210235896088e-44	0.504474	0.563	0.206	9.41489209894379e-40	6	Plp2
5.55029374191433e-44	0.578429	0.972	0.858	1.25852910597907e-39	6	Rrbp1
9.9849276903112e-44	0.40435	0.437	0.113	2.26408235377806e-39	6	Arl11
1.20359416906037e-43	0.565606	0.276	0.033	2.7291497783444e-39	6	Tmem176a
1.21475926224961e-43	0.50129	0.969	0.935	2.754466627151e-39	6	Oaz1
3.53631928955622e-43	0.571081	0.855	0.56	8.01860398906874e-39	6	Ndufa13
5.44256004367811e-43	0.474852	0.556	0.198	1.23410048990401e-38	6	Tnfsf13
7.15805183211361e-43	0.504586	0.677	0.3	1.62308825293176e-38	6	Prdx6
1.22545418179136e-42	0.54367	0.767	0.395	2.77871735721191e-38	6	Gas5
1.24971501627776e-42	0.482686	0.618	0.251	2.83372879940982e-38	6	Ndufs8
1.28564992520766e-42	0.341053	0.28	0.034	2.91521120540838e-38	6	Ramp1
1.78908857080368e-42	0.406085	0.352	0.07	4.05675833429734e-38	6	Gm46224
2.81652841440276e-42	0.593739	0.831	0.538	6.38647817965826e-38	6	Ndufb11
4.82302451100842e-42	0.519677	0.594	0.227	1.09362080787116e-37	6	Cd84
1.09174531949623e-41	0.553256	0.807	0.46	2.47553251195769e-37	6	Ndufb5
1.47866908597902e-41	0.363631	0.416	0.11	3.35288215245742e-37	6	Ptrhd1
1.54469870965946e-41	0.47867	0.717	0.334	3.50260432415283e-37	6	Uba52
1.73657256563704e-41	0.482955	0.409	0.104	3.93767829258198e-37	6	Ifi47
2.05200786758307e-41	0.42956	0.401	0.1	4.65292783974461e-37	6	Prkar2b
2.16438708204888e-41	0.373675	0.356	0.076	4.90774770854583e-37	6	Slc29a3
2.42538004216224e-41	0.523255	0.786	0.407	5.49954924560288e-37	6	Idh1
2.60334516961392e-41	0.590297	0.789	0.473	5.90308517209957e-37	6	Prelid1
2.97641521997112e-41	0.635972	0.927	0.757	6.74902151128453e-37	6	Emp3
4.9088861277516e-41	0.402375	0.314	0.053	1.11308992946767e-36	6	Ccr1
5.25211793481576e-41	0.754637	0.693	0.34	1.19091774171947e-36	6	Iqgap2
8.89050911716872e-41	0.450579	0.622	0.247	2.01592294231801e-36	6	Sema4a
1.06202946879502e-40	0.525234	0.368	0.084	2.4081518204927e-36	6	Fcgr1
1.23273090922212e-40	0.554482	0.803	0.465	2.79521733666115e-36	6	Atp5o
1.38744866011457e-40	0.457427	0.962	0.942	3.14603983680978e-36	6	Serf2
2.14437895010497e-40	0.688638	0.943	0.731	4.86237926936302e-36	6	Sp100
5.13523876969462e-40	0.51771	0.687	0.337	1.16441539102825e-35	6	Gm11361
5.77317071500254e-40	0.546109	0.672	0.291	1.30906645962683e-35	6	Nlrp3
7.98516404806642e-40	0.455035	0.672	0.294	1.81063594789906e-35	6	Prdx2
9.71606204583648e-40	0.380248	0.458	0.138	2.20311706889342e-35	6	Zcchc24
9.93424536817564e-40	0.378221	0.378	0.095	2.25259013723383e-35	6	Igsf8
1.03170603699928e-39	0.499244	0.959	0.844	2.33939343889588e-35	6	Uqcrh
1.45147767154732e-39	0.431406	0.625	0.254	3.29122562023355e-35	6	0610012G03Rik
1.66334568461427e-39	0.523017	0.917	0.712	3.77163633986287e-35	6	Bri3
1.73644249067637e-39	0.302	0.326	0.062	3.93738334760868e-35	6	Gm14548
1.85706538833511e-39	0.284327	0.25	0.028	4.21089576804986e-35	6	Cysltr1
2.06608479247181e-39	0.611573	0.924	0.792	4.68484726692983e-35	6	Ifitm6
2.65471154717376e-39	0.443743	0.585	0.23	6.0195584332165e-35	6	Ssr2
2.8487384725008e-39	0.316492	0.261	0.034	6.45951448639557e-35	6	Slc16a6
2.93798206359211e-39	0.718155	0.775	0.459	6.66187432919512e-35	6	Rnf213
3.46631453579075e-39	0.625788	0.675	0.328	7.85986820990553e-35	6	Samd9l
5.68386016074497e-39	0.603735	0.886	0.636	1.28881529144892e-34	6	Fcgr3
6.57180991800551e-39	0.532745	0.834	0.537	1.49015789890775e-34	6	Timm10b
8.79076417060637e-39	0.299069	0.294	0.048	1.99330577568499e-34	6	Pkib
1.22137728675912e-38	0.492549	0.656	0.302	2.76947299772631e-34	6	Card19
1.27647430870356e-38	0.573062	0.402	0.114	2.89440549498532e-34	6	Rtp4
1.90516100761161e-38	0.401845	0.496	0.167	4.31995258475933e-34	6	Tctex1d2
3.56036241622849e-38	0.595701	0.703	0.366	8.07312177879811e-34	6	Anxa6
4.12070509117749e-38	0.481976	0.604	0.255	9.34369879424497e-34	6	Ltb4r1
5.06316330285992e-38	0.418659	0.278	0.044	1.14807227892349e-33	6	Gpr183
5.574233364572e-38	0.386072	0.99	0.975	1.2639574154167e-33	6	Arpc1b
8.49177025328735e-38	0.57209	0.625	0.276	1.92550890493291e-33	6	Slfn8
1.25107773670263e-37	0.509264	0.976	0.921	2.83681876797321e-33	6	Ms4a6c
1.30862811948081e-37	0.316698	0.427	0.126	2.96731426092275e-33	6	Bad
1.36862162670994e-37	0.480161	0.945	0.867	3.10334953856478e-33	6	Atp5l
1.66254386185706e-37	0.55568	0.82	0.555	3.76981820676087e-33	6	Ciao2a
1.66674707031921e-37	0.537982	0.883	0.673	3.77934898194882e-33	6	Atp5g2
1.71768073741067e-37	0.543931	0.717	0.351	3.8948410720787e-33	6	Sirpb1b
1.7603276484031e-37	0.351167	0.261	0.037	3.99154294275404e-33	6	Usp18
1.98579719003711e-37	0.533296	0.957	0.784	4.50279512840914e-33	6	H2afy
2.13390056955949e-37	0.483257	0.622	0.267	4.83861954147614e-33	6	Mtus1
3.91979950899667e-37	0.45397	0.986	0.976	8.88814538664995e-33	6	Rps21
4.00177429808612e-37	0.393795	0.333	0.074	9.07402322091028e-33	6	Frmd4a
4.79913837750763e-37	0.624709	0.801	0.457	1.08820462709985e-32	6	Arsb
7.66566950446162e-37	0.588003	0.867	0.571	1.73819056013667e-32	6	Ccl9
8.82668523977772e-37	0.502755	0.741	0.422	2.0014508781196e-32	6	Tmem258
1.26932407794691e-36	0.385636	0.453	0.142	2.87819234674463e-32	6	Hebp1
1.27673246978584e-36	0.485869	0.903	0.699	2.89499087523939e-32	6	Psmb1
1.78359256912907e-36	0.539326	0.803	0.494	4.04429615050017e-32	6	Spcs2
1.87587427294504e-36	0.481324	0.798	0.46	4.25354491390287e-32	6	Ndufb10
3.96232120006984e-36	0.44521	0.585	0.247	8.98456332115837e-32	6	Rap2b
7.12416135977093e-36	0.397242	0.577	0.234	1.61540358832806e-31	6	Ogfr
1.4591899997198e-35	0.423158	0.522	0.2	3.30871332436465e-31	6	Cfp
1.76342510279116e-35	0.419424	0.665	0.309	3.99856642057894e-31	6	Nme1
2.30488332352161e-35	0.315035	0.396	0.109	5.22632293608525e-31	6	Zfp385a
2.6786080107412e-35	0.624573	0.988	0.93	6.07374366435567e-31	6	Arhgap26
3.77277461897261e-35	0.496779	0.934	0.772	8.55476644852039e-31	6	Eif4a1
1.33945385295345e-34	0.486243	0.845	0.596	3.03721161157194e-30	6	Cox7b
1.39995453047932e-34	0.460764	0.729	0.371	3.17439689786186e-30	6	Ostc
2.1044284959955e-34	0.462203	0.691	0.341	4.77179161466981e-30	6	Glipr1
2.18608403092202e-34	0.548615	0.962	0.766	4.95694554011568e-30	6	Fam129a
2.311832109324e-34	0.33234	0.406	0.121	5.24207930789218e-30	6	Khk
2.39377105689936e-34	0.473107	0.941	0.808	5.4278758715193e-30	6	Hint1
2.57921094925412e-34	0.457147	0.789	0.456	5.84836082743372e-30	6	Pgls
2.66141947249392e-34	0.357621	0.363	0.098	6.03476865387997e-30	6	Gm1673
2.78796527904458e-34	0.487332	0.895	0.69	6.32171127023359e-30	6	Eif3e
3.17789972759537e-34	0.493847	0.952	0.861	7.2058876323225e-30	6	Pkm
3.27856498953279e-34	0.290218	0.254	0.04	7.4341461137656e-30	6	Anxa3
4.31585156400472e-34	0.462365	0.634	0.305	9.78619342138071e-30	6	Snrpb2
6.75275005203008e-34	0.346911	0.566	0.226	1.53118607429782e-29	6	Ebp
6.79225274198651e-34	0.544442	0.826	0.494	1.54014330924544e-29	6	Selenop
7.69551522496335e-34	0.451304	0.71	0.37	1.74495807726044e-29	6	Atp5g1
1.76631830328414e-33	0.529027	0.788	0.453	4.00512675269679e-29	6	Myadm
2.80634977653854e-33	0.493576	0.888	0.696	6.36339811830113e-29	6	Snrpg
3.86850995390617e-33	0.473024	0.829	0.533	8.77184632048224e-29	6	Uqcrfs1
4.3101614413699e-33	0.388497	1	0.992	9.77329106830624e-29	6	Actb
4.84894924616065e-33	0.464369	0.858	0.534	1.09949924156693e-28	6	Nop53
8.05471832757447e-33	0.416465	0.864	0.567	1.82640738077751e-28	6	Rps27l
9.24043892537753e-33	0.485895	0.703	0.381	2.09526952632935e-28	6	Capn2
9.34392471614205e-33	0.517707	0.921	0.691	2.11873492938521e-28	6	Tmpo
1.14762536316991e-32	0.477802	0.912	0.72	2.60224051098777e-28	6	Atp5b
1.17809005040043e-32	0.444361	0.653	0.323	2.67131918928297e-28	6	Atpif1
1.28463099523478e-32	0.47754	0.908	0.706	2.91290078169487e-28	6	Gpi1
1.37073508277315e-32	0.478422	0.77	0.439	3.10814180018812e-28	6	Glipr2
1.82625092345317e-32	0.602399	0.926	0.859	4.14102396893006e-28	6	Gapdh
2.07184460839313e-32	0.440455	0.946	0.858	4.69790764953142e-28	6	Atp5e
2.30471733320609e-32	0.488525	0.724	0.412	5.2259465530448e-28	6	AI662270
2.65931719984485e-32	0.480831	0.905	0.695	6.03000175064819e-28	6	Chmp4b
4.93072746170445e-32	0.368045	0.611	0.266	1.11804245194148e-27	6	Glo1
5.53824056616714e-32	0.302358	0.321	0.081	1.2557960483784e-27	6	Ddhd2
5.95947287235967e-32	0.421877	0.96	0.888	1.35131047380756e-27	6	Arpc3
6.6044321285312e-32	0.475847	0.995	0.958	1.49755498514445e-27	6	Atp2b1
7.26348207464119e-32	0.376791	0.494	0.193	1.64699456042489e-27	6	Rnaseh2c
7.71421911537691e-32	0.454054	0.969	0.859	1.74919918441171e-27	6	Cotl1
8.24616515833499e-32	0.580018	0.503	0.208	1.86981794965246e-27	6	Prkcg
1.39764861328208e-31	0.50425	0.781	0.451	3.16916823061712e-27	6	Pdia6
2.32450646229879e-31	0.375439	0.58	0.256	5.27081840326251e-27	6	Eid1
3.52606047293148e-31	0.278911	0.314	0.075	7.99534212237213e-27	6	Ccdc102a
3.53385176647229e-31	0.401812	0.743	0.383	8.01300888047592e-27	6	Dna2
3.88482634259927e-31	0.378994	0.974	0.933	8.80884373184385e-27	6	Lamp1
4.74320154053729e-31	0.473721	0.834	0.551	1.07552094931683e-26	6	Hexa
6.48661101482571e-31	0.324677	0.349	0.098	1.47083904761173e-26	6	Prdx4
7.36852762474305e-31	0.483307	0.77	0.452	1.67081363891049e-26	6	Vrk1
7.43901931394776e-31	0.39391	0.385	0.123	1.68679762943766e-26	6	Oas3
8.63735341408391e-31	0.487686	0.864	0.64	1.95851988664353e-26	6	Atp5j
1.27675467455373e-30	0.379029	0.585	0.257	2.89504122455058e-26	6	Stom
1.37172799830033e-30	0.424923	0.582	0.267	3.110393236146e-26	6	Trio
1.49462341124562e-30	0.45628	0.836	0.571	3.38905858499944e-26	6	Vdac2
1.86895775962245e-30	0.482712	0.872	0.673	4.2378617199439e-26	6	Atp5d
1.96970699559131e-30	0.349263	0.504	0.193	4.4663106125033e-26	6	Dhrs7
2.38128340313584e-30	0.430336	0.912	0.673	5.39956011661053e-26	6	Vsir
3.12905416838423e-30	0.369014	0.549	0.233	7.09513032681125e-26	6	Fkbp2
4.04049859916395e-30	0.340429	0.584	0.257	9.16183057360426e-26	6	Txn2
4.67336338364734e-30	0.261048	0.351	0.099	1.05968514724203e-25	6	Galnt9
5.03160857707533e-30	0.437161	0.359	0.113	1.14091724485183e-25	6	Arhgap31
5.49393491670303e-30	0.488934	0.813	0.553	1.24574974236241e-25	6	Dstn
8.64006456728745e-30	0.34745	0.579	0.267	1.95913464063243e-25	6	Gm10076
1.01198307824962e-29	0.319268	0.418	0.149	2.29467162993102e-25	6	Fh1
1.06077262183197e-29	0.471335	0.392	0.129	2.405301920004e-25	6	Nrg1
1.18994945607483e-29	0.351115	0.459	0.171	2.69821039164968e-25	6	Hsd17b10
1.41941862177741e-29	0.393882	0.986	0.967	3.21853172488028e-25	6	Itm2b
1.48145956402169e-29	0.352575	0.375	0.119	3.35920956141918e-25	6	Racgap1
1.73083062397971e-29	0.459077	0.252	0.052	3.924658439874e-25	6	Ptprd
2.49120168744295e-29	0.471439	0.917	0.684	5.64879982627688e-25	6	Tm6sf1
2.68083846091052e-29	0.473069	0.803	0.548	6.07880121011461e-25	6	Rnh1
3.56288036903383e-29	0.374208	0.663	0.336	8.07883123678421e-25	6	Ufc1
4.04115690781549e-29	0.502999	0.95	0.822	9.16332328847163e-25	6	Rassf4
6.86418524936287e-29	0.392318	0.965	0.954	1.55645400529303e-24	6	Ubb
7.1822293919151e-29	0.317945	0.487	0.194	1.62857051461675e-24	6	Tpgs1
7.84862782604851e-29	0.49097	0.739	0.424	1.7796763595565e-24	6	Glul
7.86518488267714e-29	0.477259	0.848	0.559	1.78343067214704e-24	6	Otulinl
1.01438376398218e-28	0.423273	0.85	0.58	2.30011518482958e-24	6	Ndufb8
1.06605056389314e-28	0.415866	0.698	0.389	2.41726965362769e-24	6	Eif3i
1.14920220132443e-28	0.337804	0.364	0.118	2.60581599150314e-24	6	Bst1
1.16028646251305e-28	0.41432	0.801	0.491	2.63094955374835e-24	6	Psma4
1.28254445160149e-28	0.347962	0.385	0.128	2.90816954400637e-24	6	1600014C10Rik
1.51367788004749e-28	0.463746	0.76	0.439	3.43226459300767e-24	6	Ahcyl2
2.10769301060803e-28	0.495591	0.986	0.973	4.7791939015537e-24	6	Hspa8
2.16307379905054e-28	0.35459	0.263	0.058	4.90476983934709e-24	6	Oasl1
2.41218787949432e-28	0.335059	0.518	0.217	5.46963601675337e-24	6	Echs1
2.6740405538655e-28	0.498255	0.831	0.593	6.06338695589001e-24	6	Hnrnpa1
2.69165179139777e-28	0.270456	0.383	0.126	6.10332043699444e-24	6	Surf1
4.1058218384435e-28	0.42364	0.796	0.502	9.30995101867064e-24	6	Eif3m
4.78403757996429e-28	0.396366	0.534	0.234	1.0847805212569e-23	6	Lpgat1
5.24268455099074e-28	0.311479	0.401	0.145	1.18877872193715e-23	6	Thap11
6.03455994426821e-28	0.347541	0.601	0.284	1.36833646736282e-23	6	Dusp22
6.15494044977775e-28	0.445396	0.665	0.353	1.39563274698711e-23	6	Ankle2
6.96884960100486e-28	0.472687	0.648	0.333	1.58018664702785e-23	6	Dgkg
7.01166319552558e-28	0.428013	0.893	0.646	1.58989462958542e-23	6	Rab5if
1.06838394501136e-27	0.453951	0.579	0.287	2.42256059531327e-23	6	Ctsl
1.08409384639607e-27	0.40739	0.656	0.351	2.4581827967031e-23	6	Trappc2l
1.27658971287551e-27	0.382817	0.722	0.397	2.89466717394522e-23	6	Ndufa8
1.55419095272209e-27	0.324615	0.568	0.253	3.52412798529733e-23	6	Bscl2
1.61214832215029e-27	0.370015	0.68	0.357	3.65554632047577e-23	6	Cope
1.95871343242316e-27	0.289399	0.356	0.112	4.44138270801951e-23	6	H2-T24
2.6487527606797e-27	0.339307	0.636	0.311	6.00604688484121e-23	6	Kdelr1
3.00127942172261e-27	0.526074	0.775	0.496	6.80540108875601e-23	6	Cited2
3.05867377179007e-27	0.342971	0.484	0.197	6.93554277753399e-23	6	Cyp27a1
3.09241974236435e-27	0.319028	0.335	0.105	7.01206176581116e-23	6	Runx3
3.56960310762638e-27	0.438498	0.969	0.93	8.09407504654282e-23	6	Ifitm2
4.00925161930528e-27	0.268892	0.354	0.111	9.09097804677471e-23	6	Dhx58
4.52337143137688e-27	0.264819	0.427	0.159	1.02567447206471e-22	6	Rraga
4.81862699269349e-27	0.314993	0.57	0.257	1.09262367059325e-22	6	Ndufb6
5.28291596164564e-27	0.324795	0.587	0.267	1.19790119430315e-22	6	Emg1
5.51573285507352e-27	0.364297	0.61	0.307	1.25069242488792e-22	6	Ddost
6.85980270082249e-27	0.26907	0.325	0.095	1.5554602624115e-22	6	Oas1a
7.27558381531961e-27	0.279706	0.425	0.157	1.64973863012372e-22	6	Mcee
7.49479175740319e-27	0.279779	0.318	0.095	1.69944403099117e-22	6	Impa2
7.5493589775715e-27	0.335176	0.456	0.182	1.71181714816434e-22	6	Txndc5
8.97620451884087e-27	0.261635	0.339	0.104	2.03535437464717e-22	6	Cmtm3
1.09484765257959e-26	0.381779	0.789	0.491	2.48256705222423e-22	6	Rtraf
1.21335207778218e-26	0.30818	0.475	0.194	2.75127583637109e-22	6	Tmed3
1.4447584599358e-26	0.291801	0.385	0.132	3.27598980790442e-22	6	Mrpl58
1.63565031761374e-26	0.40959	0.857	0.65	3.70883709518915e-22	6	Atp5j2
1.74672499118848e-26	0.316262	0.416	0.158	3.96069891751987e-22	6	Notch1
1.97357940288473e-26	0.424495	0.898	0.707	4.47509129604112e-22	6	Ndufa6
2.10336455153648e-26	0.312878	0.487	0.21	4.76937912060898e-22	6	Slirp
2.37026495563434e-26	0.259832	0.325	0.099	5.37457578690086e-22	6	E2f2
2.6437240446173e-26	0.417574	0.85	0.602	5.99464427116973e-22	6	Atp6v1g1
2.86390407285882e-26	0.459069	0.808	0.54	6.49390248520737e-22	6	Irf8
2.99723931269289e-26	0.330483	0.442	0.175	6.79624014153114e-22	6	Lztfl1
3.03492716469051e-26	0.4372	0.896	0.703	6.88169734593572e-22	6	Ndufa4
3.08315535253439e-26	0.3365	0.432	0.166	6.99105476187172e-22	6	Amz1
3.16207821465688e-26	0.518867	0.94	0.729	7.17001235173447e-22	6	Jmjd1c
3.33858231872238e-26	0.34287	0.477	0.202	7.570235407703e-22	6	Dck
3.72773226475112e-26	0.435895	0.803	0.534	8.45263291032317e-22	6	Tomm7
4.4672879340129e-26	0.400522	0.703	0.386	1.01295753903742e-21	6	Sap30
5.43482964413473e-26	0.475055	0.629	0.34	1.23234762180755e-21	6	Hnrnpll
5.52917637039755e-26	0.382224	0.777	0.478	1.25374074198764e-21	6	Psma5
6.25366675871018e-26	0.273316	0.361	0.119	1.41801893753753e-21	6	Dpysl2
6.95827888385741e-26	0.315324	0.565	0.262	1.57778973691467e-21	6	Lrpap1
7.2225251936003e-26	0.42684	0.644	0.343	1.63770758764887e-21	6	Lbr
7.25704594006241e-26	0.424001	0.399	0.15	1.64553516690915e-21	6	Cpq
7.36665860466739e-26	0.346937	0.677	0.361	1.67038983860833e-21	6	Sdhd
7.84999198297456e-26	0.303266	0.503	0.211	1.77998568213948e-21	6	Ift20
1.1456758017285e-25	0.391822	0.746	0.477	2.59781988041937e-21	6	Ndufb3
1.79373971037222e-25	0.362021	0.694	0.382	4.06730479326901e-21	6	Cib1
2.24187291607084e-25	0.353466	0.651	0.337	5.08344683719063e-21	6	Mtch1
2.52228539804202e-25	0.350368	0.264	0.069	5.71928214006029e-21	6	Lmna
2.57138919836932e-25	0.359488	0.656	0.35	5.83062500730244e-21	6	Ndufa10
2.60796851628484e-25	0.361323	0.713	0.41	5.91356861067589e-21	6	Nt5c
3.09367967662187e-25	0.440379	0.914	0.717	7.01491866674008e-21	6	Tgfb1
3.83775457110331e-25	0.289103	0.47	0.195	8.70210848997676e-21	6	Anxa4
3.95493033603719e-25	0.624829	0.962	0.862	8.96780453696433e-21	6	Hmgb2
4.99213775786076e-25	0.283564	0.404	0.151	1.13196723659493e-20	6	Sdf2l1
5.71282038842166e-25	0.330833	0.532	0.233	1.29538202307461e-20	6	Uhrf1bp1l
6.05270278212616e-25	0.316935	0.636	0.315	1.37245035584711e-20	6	Higd1a
6.2123628130977e-25	0.343889	0.542	0.255	1.4086532678699e-20	6	Hk2
9.24537676061485e-25	0.379231	0.879	0.638	2.09638918046942e-20	6	Uqcrq
1.0484109347136e-24	0.280191	0.435	0.172	2.37727179446309e-20	6	Plscr3
1.17298707804511e-24	0.314738	0.623	0.314	2.65974819946728e-20	6	Aph1a
1.18240631039338e-24	0.334865	0.563	0.27	2.68110630881699e-20	6	Utp14a
1.30286891375927e-24	0.295862	0.998	0.986	2.95425526194915e-20	6	Coro1a
1.37372819196919e-24	0.284783	0.42	0.16	3.11492867529014e-20	6	Sestd1
1.52077351994589e-24	0.352189	0.857	0.608	3.44835395647731e-20	6	Supt4a
1.72791731170283e-24	0.392857	0.881	0.645	3.91805250428617e-20	6	Tmed2
1.76511445539252e-24	0.399544	0.803	0.509	4.00239702760254e-20	6	Dnajc3
2.04240162109575e-24	0.395844	0.886	0.691	4.6311456758346e-20	6	Ccdc12
2.07958130593046e-24	0.260217	0.465	0.192	4.71545061119731e-20	6	Gm11808
2.17281116970599e-24	0.368396	0.919	0.734	4.92684932730833e-20	6	Atp6v0b
2.22050071739488e-24	0.400375	0.826	0.601	5.03498537669289e-20	6	Psmb4
2.36212731234963e-24	0.395401	0.76	0.455	5.35612368075279e-20	6	Gm50022
2.50853416152226e-24	0.349739	0.518	0.244	5.68810121125173e-20	6	Haus2
2.56100992957353e-24	0.338956	0.938	0.854	5.80709001530799e-20	6	Gabarap
3.75385409506483e-24	0.316803	0.466	0.199	8.5118641605595e-20	6	Cerk
4.95317884173894e-24	0.446859	0.974	0.959	1.1231333023643e-19	6	Ppia
5.4013329003892e-24	0.301526	0.572	0.277	1.22475223516325e-19	6	Cuedc2
6.02655492530571e-24	0.366165	0.843	0.614	1.36652132931307e-19	6	Selenof
7.09011416563519e-24	0.307114	0.608	0.306	1.60768338705778e-19	6	Mpc1
8.67166714649106e-24	0.251044	0.404	0.156	1.96630052546685e-19	6	Aph1c
8.7662070935334e-24	0.295109	0.463	0.192	1.9877374584587e-19	6	Sdad1
9.00086395823423e-24	0.296566	0.491	0.211	2.04094590252961e-19	6	Serpinb2
9.1114289591287e-24	0.261636	0.313	0.099	2.06601651648243e-19	6	Cd33
1.07684583903006e-23	0.311941	0.423	0.17	2.44174794000066e-19	6	Selenoh
1.45799618772656e-23	0.370003	0.665	0.366	3.30600635566998e-19	6	Thoc7
1.78373070292523e-23	0.257538	0.425	0.171	4.04460936888295e-19	6	Ccdc28b
2.10147874481756e-23	0.297355	0.589	0.281	4.76510305387381e-19	6	Ndufb2
2.1117557436756e-23	0.308067	0.525	0.248	4.78840614878442e-19	6	Tep1
2.43755987956714e-23	0.37952	0.755	0.473	5.5271670269185e-19	6	Txndc17
2.48590704776258e-23	0.368961	0.689	0.394	5.63679423080164e-19	6	Aimp1
2.96877796952699e-23	0.367304	0.769	0.477	6.73170404590244e-19	6	Eef1d
3.00667612642799e-23	0.470286	0.444	0.193	6.81763811667547e-19	6	Rfx2
3.38916340070752e-23	0.2795	0.477	0.207	7.68492801110431e-19	6	Rab24
3.47534856264183e-23	0.306934	0.553	0.268	7.88035286579036e-19	6	Cuta
3.90338952976965e-23	0.265985	0.363	0.133	8.85093575875269e-19	6	Man2a2
4.7831042583425e-23	0.350773	0.927	0.84	1.08456889057916e-18	6	Cox7c
5.03027369133088e-23	0.270686	0.458	0.195	1.14061455950928e-18	6	Rbfa
5.13941256209356e-23	0.312078	0.549	0.263	1.16536179845471e-18	6	Mrpl54
5.88387931447304e-23	0.38949	0.786	0.497	1.33416963455676e-18	6	Rp9
6.46061299376788e-23	0.410989	0.687	0.416	1.46494399633687e-18	6	Manf
6.63913851165383e-23	0.269037	0.375	0.139	1.50542465751751e-18	6	Nos1ap
7.90882653063659e-23	0.29924	0.463	0.198	1.79332641582185e-18	6	Flot2
9.13300093398204e-23	0.303271	0.591	0.293	2.07090796178043e-18	6	Psmg4
1.0437103263565e-22	0.304668	0.974	0.916	2.36661316501336e-18	6	Arpc5
1.06066619033546e-22	0.267266	0.468	0.199	2.40506058658565e-18	6	Parp1
1.16584865805673e-22	0.374282	0.767	0.507	2.64356183214362e-18	6	Cct5
1.18438139101929e-22	0.382077	0.727	0.432	2.68558480413624e-18	6	Sirpb1c
1.21302962342417e-22	0.35528	0.915	0.744	2.75054467111431e-18	6	Shisa5
1.28489507620754e-22	0.350582	0.736	0.433	2.9134995853006e-18	6	Mrps14
1.63940950917007e-22	0.321015	0.554	0.266	3.71736106204313e-18	6	Pepd
1.81598098641695e-22	0.30933	0.613	0.319	4.11773688670043e-18	6	Fbl
2.10992622628351e-22	0.286693	0.535	0.256	4.78425771809786e-18	6	Mydgf
2.63843765988223e-22	0.255346	0.377	0.144	5.98265739378295e-18	6	Eif2b2
3.5721253248111e-22	0.274723	0.373	0.146	8.09979417400917e-18	6	Tmem173
3.85097098424217e-22	0.296609	0.549	0.267	8.73207670676911e-18	6	Mrpl4
4.01529405442375e-22	0.384551	0.831	0.561	9.10467926840585e-18	6	Asah1
4.48551222194653e-22	0.317378	0.717	0.421	1.01708989632638e-17	6	Arpc1a
5.27574741761681e-22	0.374753	0.788	0.527	1.19627572694461e-17	6	Grcc10
5.69966894895279e-22	0.346126	0.589	0.308	1.29239993417505e-17	6	Fam241a
7.58116330832806e-22	0.257837	0.432	0.181	1.71902878016339e-17	6	Tmem43
8.26114116964488e-22	0.327798	0.978	0.933	1.87321376021698e-17	6	Taldo1
9.03858805539722e-22	0.281033	0.518	0.242	2.04949984156132e-17	6	Idh3b
1.07917444021131e-21	0.34744	0.832	0.551	2.44702804317914e-17	6	Srsf9
1.09924420293687e-21	0.337687	0.608	0.33	2.49253623015935e-17	6	Snrpd2
1.16746966711898e-21	0.466431	0.831	0.581	2.64723747019229e-17	6	H2-T23
1.2428406603111e-21	0.291044	0.527	0.256	2.81814119725542e-17	6	Mrps16
1.58979040376986e-21	0.302016	0.615	0.318	3.60484974054816e-17	6	Arl1
1.89648257025473e-21	0.279525	0.546	0.265	4.30027422805259e-17	6	Tmem147
1.91874983986047e-21	0.340437	0.953	0.843	4.35076526188362e-17	6	Scand1
2.08260500030665e-21	0.370126	0.867	0.629	4.72230683819533e-17	6	Polr1d
2.7174738778601e-21	0.322448	0.575	0.301	6.16187201804778e-17	6	Glrx
2.76059444279574e-21	0.331067	0.478	0.225	6.25964789903934e-17	6	Gm9733
3.20534900653957e-21	0.383176	0.497	0.241	7.26812887232847e-17	6	Mtmr10
3.37001223777074e-21	0.298159	0.976	0.958	7.64150274914516e-17	6	Cyba
3.51021622418175e-21	0.441551	0.67	0.417	7.95941528833211e-17	6	F10
3.51104689148982e-21	0.42393	0.908	0.73	7.96129882645316e-17	6	Ptpro
4.24827234557345e-21	0.422393	0.908	0.703	9.63295754358779e-17	6	Txnip
4.51008911330341e-21	0.314271	0.786	0.504	1.02266270644155e-16	6	Ap2s1
4.53696469709382e-21	0.369761	0.946	0.763	1.02875674506602e-16	6	Slk
5.85560642771038e-21	0.27129	0.503	0.235	1.32775875748333e-16	6	Glrx2
5.98600895015873e-21	0.356915	0.751	0.49	1.35732752944849e-16	6	Ndufa1
6.32097688033167e-21	0.298509	0.649	0.352	1.43328150761521e-16	6	Anxa7
7.117266782192e-21	0.304452	0.306	0.109	1.61384024286204e-16	6	Lgals3bp
7.75078673397482e-21	0.356224	0.826	0.593	1.75749089192879e-16	6	BC004004
8.10668465514144e-21	0.404506	0.819	0.573	1.83819074555332e-16	6	Mdh2
8.20854083795444e-21	0.339871	0.689	0.417	1.86128663500617e-16	6	Ndufs2
9.07567979508654e-21	0.254063	0.425	0.183	2.05791039353587e-16	6	Hagh
9.1185943299557e-21	0.346496	0.796	0.525	2.06764126431746e-16	6	Uqcrb
1.05593250442854e-20	0.271226	0.606	0.313	2.39432695379173e-16	6	Psmd6
1.08857212099918e-20	0.296019	0.368	0.147	2.46833728436563e-16	6	Fgfr1op
1.10428605537744e-20	0.268245	0.518	0.255	2.50396863056836e-16	6	Acadm
1.14467398230058e-20	0.335872	0.943	0.785	2.59554825486657e-16	6	Cox7a2l
1.45689290209945e-20	0.32598	0.724	0.446	3.3035046555105e-16	6	Bag1
1.4786205932248e-20	0.349018	0.577	0.296	3.35277219513723e-16	6	Antxr2
1.55076479195868e-20	0.302166	0.639	0.356	3.5163591657663e-16	6	Commd8
1.67948872565536e-20	0.312333	0.767	0.489	3.80824068542353e-16	6	Eno1
1.78983175118884e-20	0.287574	0.618	0.337	4.05844349582069e-16	6	Tmem219
1.898089563065e-20	0.261615	0.528	0.257	4.30391808424989e-16	6	Tm2d2
2.03659145631748e-20	0.642289	0.539	0.309	4.61797112719988e-16	6	Cfh
2.05109959392639e-20	0.253078	0.461	0.206	4.6508683292281e-16	6	Gstm1
2.15775389547126e-20	0.353403	0.741	0.463	4.89270695798108e-16	6	Selenow
2.51689296962637e-20	0.376938	0.865	0.612	5.7070548086278e-16	6	Lilrb4a
2.63179105434922e-20	0.336013	0.877	0.682	5.96758621573687e-16	6	D8Ertd738e
2.8192739357556e-20	0.292088	0.509	0.252	6.39270364932583e-16	6	Asnsd1
3.34032925985769e-20	0.254762	0.335	0.129	7.57419659672732e-16	6	Ccdc86
4.30043960517632e-20	0.27761	0.646	0.34	9.7512468047373e-16	6	Gm2000
4.96978651645028e-20	0.378376	0.879	0.707	1.1268990926051e-15	6	Serp1
5.57731255571838e-20	0.348805	0.824	0.602	1.26465562200914e-15	6	Ndufb9
5.76250832902269e-20	0.324749	0.912	0.789	1.3066487636059e-15	6	Ppp1ca
5.9513627259923e-20	0.337461	0.808	0.576	1.34947149811875e-15	6	Psmb3
7.15189877453969e-20	0.287396	0.556	0.28	1.62169304712687e-15	6	Mfsd1
7.79595759298302e-20	0.256038	0.513	0.243	1.7677333842089e-15	6	Rsl24d1
7.88915322588808e-20	0.281667	0.513	0.243	1.78886549397012e-15	6	Peli2
8.31400325690775e-20	0.320594	0.641	0.361	1.88520023850383e-15	6	Glrx3
9.93122796644978e-20	0.292285	0.62	0.349	2.25190594139249e-15	6	Igbp1
1.0658156562843e-19	0.278267	0.301	0.11	2.41673700062464e-15	6	H1f0
1.10166030050482e-19	0.30788	0.363	0.152	2.49801473139469e-15	6	Tsc22d1
1.19633718718517e-19	0.375566	0.976	0.862	2.71269457194236e-15	6	Kdm7a
1.20396522964812e-19	0.307189	0.389	0.169	2.72999115822712e-15	6	Smad7
1.24140085683447e-19	0.287653	0.511	0.251	2.81487644287216e-15	6	Hist1h1e
1.32597766980943e-19	0.298647	0.717	0.427	3.00665436629288e-15	6	Psmb6
1.48318486061633e-19	0.351929	0.812	0.532	3.36312167144752e-15	6	Gnaq
1.92892506737652e-19	0.310668	0.579	0.316	4.37383759027627e-15	6	Cndp2
1.94620356329105e-19	0.303064	0.432	0.199	4.41301657976246e-15	6	Daxx
2.00652880148138e-19	0.286481	0.551	0.279	4.54980405735903e-15	6	Raph1
2.42363224232942e-19	0.255416	0.525	0.263	5.49558610948196e-15	6	Acaa1a
2.74916436040404e-19	0.506756	0.306	0.121	6.23373018721616e-15	6	Rdm1
2.79896362610068e-19	0.298072	0.743	0.457	6.3466500221833e-15	6	Higd2a
2.90958872938532e-19	0.421141	0.853	0.705	6.59749244388121e-15	6	Rpl22l1
3.12792142521963e-19	0.451636	0.917	0.741	7.09256183168551e-15	6	Top1
3.26086648480788e-19	0.346746	0.81	0.571	7.39401475430186e-15	6	Micos10
3.63400222144876e-19	0.524177	0.499	0.265	8.24010003713506e-15	6	Mafb
5.72151725031726e-19	0.259417	0.375	0.161	1.29735403650944e-14	6	Snhg1
5.86928224110503e-19	0.30628	0.829	0.574	1.33085974817057e-14	6	Lamtor2
6.00428223538334e-19	0.322698	0.674	0.399	1.36147099687317e-14	6	Use1
7.44924035347524e-19	0.259947	0.801	0.532	1.68911525015051e-14	6	Csf3r
7.74880533661064e-19	0.289916	0.589	0.319	1.75704161007646e-14	6	Vdac1
9.13702289372428e-19	0.269427	0.613	0.338	2.07181994115198e-14	6	Kxd1
9.15964189845995e-19	0.258112	0.437	0.202	2.07694880047579e-14	6	Fnip2
1.03179709165403e-18	0.328878	0.744	0.481	2.33959990532551e-14	6	Sys1
1.08724280894033e-18	0.27802	0.656	0.369	2.4653230692722e-14	6	Spg21
1.50341518355549e-18	0.479748	0.653	0.42	3.40899392871206e-14	6	Ldlr
1.66676089559959e-18	0.282728	0.686	0.398	3.77938033077207e-14	6	Tmem165
1.69294326202882e-18	0.310055	0.765	0.502	3.83874884665035e-14	6	Cdc37
1.71842070512151e-18	0.268214	0.62	0.348	3.89651894886302e-14	6	Ndufv3
1.77200766664984e-18	0.310233	0.672	0.423	4.01802738412851e-14	6	Pold4
1.79242394039768e-18	0.341417	0.862	0.648	4.06432128485174e-14	6	Srp9
2.14175688958429e-18	0.317788	0.85	0.687	4.85643374713237e-14	6	Cox7a2
2.21886066579598e-18	0.302359	0.817	0.575	5.03126655969238e-14	6	Mrpl52
2.39322110267339e-18	0.285784	0.655	0.382	5.4266288503119e-14	6	Swi5
3.55784769098396e-18	0.301621	0.342	0.146	8.06741963930613e-14	6	Hmgn2
4.59473360154686e-18	0.274414	0.282	0.102	1.04185584415075e-13	6	Atp10a
4.71929965602766e-18	0.253334	0.558	0.295	1.07010119700427e-13	6	Ndufs3
4.78322565233135e-18	0.343606	0.67	0.414	1.08459641666613e-13	6	Gyg
5.22239113150953e-18	0.378101	0.779	0.529	1.18417718906979e-13	6	Gm5150
5.4729124226052e-18	0.297283	0.705	0.427	1.24098289182573e-13	6	Cycs
6.44591931486302e-18	0.252759	0.599	0.321	1.46161220464519e-13	6	March5
6.68830131323027e-18	0.346187	0.623	0.361	1.51657232277496e-13	6	Sp110
7.14188921832056e-18	0.309946	0.862	0.676	1.61942338025419e-13	6	Tmem234
8.31126020565978e-18	0.279401	0.637	0.369	1.88457825163335e-13	6	Srp19
8.93696286754382e-18	0.28818	0.781	0.546	2.02645633021556e-13	6	Uqcr11
9.49652558001224e-18	0.288105	0.746	0.471	2.15333717526777e-13	6	Tomm20
9.55065575830288e-18	0.294874	0.522	0.277	2.16561119319518e-13	6	Cdkn2d
1.16720752736521e-17	0.2517	0.675	0.39	2.64664306830061e-13	6	Mrpl20
1.17158948850451e-17	0.339807	0.75	0.482	2.65657916518397e-13	6	BC028528
1.19556539263905e-17	0.254133	0.995	0.972	2.71094452780905e-13	6	Actr3
1.24482140818492e-17	0.312482	0.727	0.45	2.82263254305931e-13	6	Tnfrsf21
1.3380795354763e-17	0.369591	0.867	0.676	3.03409534669251e-13	6	Ms4a6d
1.36356608450264e-17	0.328396	0.876	0.705	3.09188609660974e-13	6	Cox6a1
1.40138188094052e-17	0.350385	0.865	0.672	3.17763341503263e-13	6	Sla
1.41512081196436e-17	0.295075	0.737	0.47	3.20878644112918e-13	6	Sdhb
1.58250294369495e-17	0.252413	0.535	0.281	3.58832542482829e-13	6	Sdf2
1.62331682263337e-17	0.258551	0.506	0.262	3.68087089532116e-13	6	Rassf2
1.67038323959369e-17	0.315566	0.427	0.205	3.78759399577869e-13	6	Lmnb1
1.8347219172634e-17	0.360342	0.86	0.664	4.16023194739477e-13	6	Pdia3
2.03316502992141e-17	0.274638	0.641	0.36	4.61020170534679e-13	6	Phb2
2.4526308912652e-17	0.283367	0.632	0.371	5.56134054594383e-13	6	Taf1d
3.48339486399714e-17	0.310316	0.796	0.549	7.89859785411351e-13	6	Tnfaip8l2
3.8944555557487e-17	0.282892	0.468	0.235	8.83067797266017e-13	6	Zfp516
4.04607377837499e-17	0.325663	0.772	0.527	9.1744722924653e-13	6	Dad1
5.2899948479969e-17	0.267425	0.66	0.396	1.1995063317833e-12	6	Mrpl43
5.43650680964038e-17	0.302244	0.377	0.17	1.23272791908596e-12	6	Peak1
5.53234049941645e-17	0.295405	0.903	0.72	1.25445820824268e-12	6	Eif2s2
6.6733548367529e-17	0.287638	0.784	0.529	1.51318320923372e-12	6	Lamtor1
8.23036429821263e-17	0.351085	0.256	0.094	1.86623510461971e-12	6	Sntb1
1.03617730187475e-16	0.276034	0.627	0.38	2.349532032001e-12	6	Tor1a
1.05225810057032e-16	0.321227	0.845	0.644	2.3859952430432e-12	6	Atp5mpl
1.13875774581284e-16	0.250198	0.953	0.893	2.58213318863062e-12	6	Clic1
1.34775295862191e-16	0.282329	0.696	0.445	3.05602983367519e-12	6	Fam89b
1.82703605610214e-16	0.29919	0.625	0.367	4.1428042572116e-12	6	Nfic
1.89033075745325e-16	0.285951	0.499	0.264	4.28632499252525e-12	6	Gab1
1.94756590756162e-16	0.295221	0.667	0.422	4.41610569539598e-12	6	Etfb
1.98299656037325e-16	0.268492	0.473	0.238	4.49644470064635e-12	6	Rarg
2.16437852312199e-16	0.278156	0.955	0.863	4.9077283011791e-12	6	Rac1
3.5853541466225e-16	0.255336	0.762	0.488	8.12979052746652e-12	6	Psmd8
4.59786716187002e-16	0.288162	0.822	0.633	1.04256637895403e-11	6	Pgd
5.02024793232957e-16	0.294986	0.686	0.429	1.13834121865573e-11	6	Atp6ap2
5.11252448884409e-16	0.317013	0.731	0.506	1.1592649278454e-11	6	Srp72
5.19613964969706e-16	0.259876	0.694	0.436	1.17822466556881e-11	6	Ndufa3
5.34310222546808e-16	0.263175	0.56	0.314	1.21154842962489e-11	6	Rpn1
5.40696552361319e-16	0.281791	0.701	0.427	1.22602943247929e-11	6	Sp140
6.4312325698851e-16	0.253623	0.408	0.201	1.45828198522145e-11	6	Irgm1
7.36866598432525e-16	0.261239	0.494	0.267	1.67084501194575e-11	6	Il6st
8.29942409999152e-16	0.335722	0.779	0.56	1.88189441467308e-11	6	Hdlbp
9.35886045699583e-16	0.283051	0.974	0.899	2.1221216086238e-11	6	Capza2
1.01366551718118e-15	0.271204	0.736	0.465	2.29848656020833e-11	6	Mrps24
1.09659988249336e-15	0.291439	0.563	0.324	2.4865402335537e-11	6	Taf13
1.11313187322009e-15	0.256688	0.553	0.32	2.52402652252656e-11	6	Rhob
1.22578525154544e-15	0.288782	0.917	0.806	2.77946805787929e-11	6	Cox6b1
1.22645866993227e-15	0.272889	0.851	0.658	2.78099503407143e-11	6	Ube2l3
1.2430826775151e-15	0.310024	0.879	0.709	2.8186899712655e-11	6	Dynll1
1.61816464719381e-15	0.365391	0.917	0.728	3.66918833751196e-11	6	Srgap2
1.9019800486078e-15	0.267433	0.63	0.376	4.31273976021819e-11	6	Selenos
2.08402633656498e-15	0.260241	0.28	0.112	4.72552971816109e-11	6	1700025G04Rik
2.15112745211433e-15	0.310392	0.824	0.602	4.87768149766924e-11	6	Tmem167
2.18560978303302e-15	0.288064	0.991	0.973	4.95587018302738e-11	6	H3f3b
2.19562449004704e-15	0.289982	0.753	0.531	4.97857853118166e-11	6	Psmb10
2.21135065125851e-15	0.25616	0.826	0.566	5.01423760172868e-11	6	Fes
2.45652465265215e-15	0.256913	0.399	0.198	5.57016964988876e-11	6	Tor3a
2.51864858366873e-15	0.32562	0.77	0.551	5.71103566346885e-11	6	Pgk1
2.93492555891632e-15	0.285906	0.793	0.546	6.65494370484277e-11	6	Psmb2
2.9912723492079e-15	0.261617	0.663	0.416	6.78271005182892e-11	6	Ndufs5
3.55931933152886e-15	0.356766	0.815	0.578	8.07075658424168e-11	6	Slc9a9
3.87373940335566e-15	0.328271	0.933	0.85	8.78370409710897e-11	6	Smpdl3a
5.64255140325272e-15	0.281408	0.945	0.848	1.27944853068755e-10	6	Gmfg
5.64862883260864e-15	0.31109	0.907	0.802	1.28082658779401e-10	6	Nsa2
7.08831505280559e-15	0.28034	0.85	0.628	1.60727543822367e-10	6	Ndufa2
7.22065785432849e-15	0.270248	0.758	0.521	1.63728416846898e-10	6	Uqcr10
1.09191218755353e-14	0.269144	0.981	0.904	2.47591088527764e-10	6	Tpd52
1.28541353639587e-14	0.251742	0.57	0.333	2.91467519377763e-10	6	Nudt21
2.19320202122689e-14	0.257813	0.981	0.949	4.97308558313198e-10	6	Myl6
2.43751138382323e-14	0.256216	0.941	0.813	5.52705706281916e-10	6	Pomp
2.89723303088442e-14	0.33093	0.568	0.348	6.56947589753041e-10	6	Fam111a
3.64072159830066e-14	0.273546	0.895	0.728	8.25533622414675e-10	6	Arpc4
4.43914356858667e-14	0.330031	0.955	0.817	1.00657580417703e-09	6	Wipf1
5.20933082717476e-14	0.278137	0.712	0.49	1.18121576506188e-09	6	Cops9
5.4341315508025e-14	0.267809	0.962	0.83	1.23218932914447e-09	6	Igsf6
6.66344380129175e-14	0.251945	0.663	0.432	1.51093588194291e-09	6	Ndufs6
6.78224127322413e-14	0.327923	0.962	0.893	1.53787320870357e-09	6	Add3
6.84011303704863e-14	0.279144	0.762	0.532	1.55099563115078e-09	6	H13
7.58815950883637e-14	0.25124	0.793	0.562	1.72061516862865e-09	6	Rnpep
8.16838613213184e-14	0.261293	0.829	0.587	1.8521815554609e-09	6	Mrfap1
8.66852765282887e-14	0.286719	0.831	0.66	1.96558864527895e-09	6	Snrpe
1.12217706755921e-13	0.280023	0.99	0.977	2.54453650069051e-09	6	Rps29
1.20566931627043e-13	0.279862	0.42	0.219	2.73385517464321e-09	6	Dmxl2
1.21143789682004e-13	0.258693	0.572	0.336	2.74693543103944e-09	6	Ssbp2
1.23172439520544e-13	0.285272	0.47	0.26	2.79293506612834e-09	6	Bcl2l11
1.5906106961874e-13	0.28305	0.594	0.367	3.60670975360492e-09	6	Slc3a2
1.86333332021667e-13	0.296983	0.485	0.273	4.2251083035913e-09	6	Larp1b
3.45817968460905e-13	0.254672	0.798	0.607	7.84142243485102e-09	6	Sri
3.73333212931673e-13	0.252773	0.829	0.64	8.46533060322569e-09	6	Psma2
4.95402613289181e-13	0.25192	0.758	0.501	1.12332542563322e-08	6	Tmed9
5.33426380883511e-13	0.27362	0.941	0.801	1.20954431865336e-08	6	Vps13c
6.70548357594845e-13	0.307169	0.451	0.247	1.52046840084631e-08	6	Stat2
7.39134505642939e-13	0.277153	0.915	0.765	1.67598749154536e-08	6	Sdcbp
1.23465345647568e-12	0.295181	0.724	0.497	2.7995767125586e-08	6	Hif1a
1.42036127222664e-12	0.273184	0.864	0.716	3.22066918477391e-08	6	Smdt1
1.43573075445618e-12	0.276421	0.898	0.751	3.25551948572938e-08	6	Srsf3
1.82752240295392e-12	0.272272	0.974	0.872	4.14390704869801e-08	6	Junb
2.29617468025908e-12	0.265463	0.903	0.715	5.20657608748747e-08	6	Soat1
2.92949518777614e-12	0.258619	0.893	0.74	6.64263033828239e-08	6	Psme1
3.98890230512828e-12	0.295076	0.66	0.454	9.04483597687836e-08	6	Ube2s
6.69324178001533e-12	0.272513	0.756	0.535	1.51769257361848e-07	6	Arhgef18
1.38777562873469e-11	0.269329	0.851	0.667	3.14678123815591e-07	6	Ndufb7
1.52856906582715e-11	0.272493	0.563	0.363	3.46603035676306e-07	6	Aopep
2.36719123478334e-11	0.279549	0.929	0.786	5.36760612487123e-07	6	Atp8b4
8.27656972464886e-11	0.269331	0.648	0.418	1.87671218506413e-06	6	Zbp1
3.25535432190485e-10	0.254941	0.998	0.981	7.38151592491926e-06	6	Arhgap15
5.38140319150152e-10	0.276605	0.955	0.823	1.22023317367297e-05	6	Xrn2
5.78526705542138e-10	0.273039	0.674	0.481	1.3118093048168e-05	6	Plec
1.09555952945798e-09	0.680488	0.579	0.441	2.48418123304597e-05	6	Pde7b
2.50403127951313e-09	0.276129	0.902	0.765	5.67789092629603e-05	6	Rab31
2.54485526336188e-09	0.262458	0.908	0.774	5.77045930967305e-05	6	Atad2b
5.24334580484025e-09	0.293939	0.798	0.605	0.000118893	6	Itpr1
6.89816765779946e-09	0.487016	0.646	0.495	0.000156416	6	Inpp4b
3.85745950999226e-08	0.787164	0.295	0.169	0.000874679	6	Cd74
2.77649199383559e-06	0.252269	0.706	0.549	0.062957	6	Parp14
0.000877111	0.321058	0.898	0.781	1	6	AY036118
0.00122612	0.960412	0.541	0.612	1	6	S100a9
